# Supplementary material for: Combined Analysis of the Metabolome and Transcriptome to Explore Heat Stress Responses and Adaptation Mechanisms in Celery (Apium graveolens L.)
Source: Int J Mol Sci. 2022 Mar 20;23(6):3367. doi: 10.3390/ijms23063367 (PMC8950972; doi:10.3390/ijms23063367)
Supplement: Supplementary file 1 [file ijms-23-03367-s001.zip]

Archive with 5 entries (5 files):
- Table S1.pdf
- Table S2.xlsx
- Table S3.xlsx
- Table S4.xlsx
- Table S5.pdf
