# Supplementary material for: Combined Analysis of the Metabolome and Transcriptome to Explore Heat Stress Responses and Adaptation Mechanisms in Celery (Apium graveolens L.)
Source: Int J Mol Sci. 2022 Mar 20;23(6):3367. doi: 10.3390/ijms23063367 (PMC8950972; doi:10.3390/ijms23063367)
Supplement: Supplementary file 1 [file ijms-23-03367-s001.zip › Table S2.xlsx]

## Sheet: Sheet1
Table S2 Expression of transcription factor family and HSP70 in celery
	Gene_id	QC1	QC2	QC3	QC4
NF-X1	Ag5G01417	3.2929	10.1983	10.0081	6.61435
S1FA	Ag2G02914	96.9004	126.141	144.272	114.706
S1FA	Ag3G02685	22.4636	24.0947	26.7802	26.8268
SAP	Ag3G01278	52.5748	36.5322	30.7566	30.2569
SAP	Ag7G02316	14.6684	14.3976	13.4522	17.2794
SAP	Ag5G00760	25.4488	32.4725	38.4798	46.2106
SAP	Ag9G00652	14.7472	9.6664	8.18494	12.7476
SAP	Ag4G00214	2.51164	0.823407	0.399206	0.454314
HD-ZIP	Ag6G00092	3.71682	46.7188	10.1754	16.2239
HD-ZIP	Ag8G00628	12.1972	6.33777	4.83711	7.5324
HD-ZIP	Ag6G01697	3.95423	4.13667	4.6446	11.4418
HD-ZIP	Ag1G00132	6.14434	14.1227	6.07027	4.81343
HD-ZIP	Ag11G05031	1.42303	0.807063	3.49355	3.00302
LSD	Ag6G01192	15.7925	236.233	89.2183	35.5273
LSD	Ag7G01035	32.259	348.551	91.8834	31.3778
LSD	Ag9G02467	19.6134	17.8846	14.717	17.2156
LSD	Ag1G00795	5.12721	4.10324	5.92941	5.07309
LSD	Ag8G01125	28.2342	4.22626	3.52091	9.90909
LSD	Ag8G00921	6.6028	9.01273	7.81007	9.75186
LSD	Ag6G00777	6.07707	2.16111	0.872768	0.608829
LSD	Ag11G03845	3.08442	2.13018	1.20119	0.718968
NFYA	Ag9G01446	16.732	19.3058	21.4968	22.7897
NFYA	Ag7G00960	3.9472	18.3202	2.58674	19.987
NFYA	Ag1G00765	7.68365	12.7218	11.7535	11.7996
NFYA	Ag3G00672	8.08545	5.89653	6.65688	13.3649
NFYA	novel.2405	0	3.84513	0.621158	0.0115984
NFYA	Ag6G01385	1.50317	0.0716757	0.625029	0.319615
NFYA	Ag10G02103	0.207644	0.378223	0.264221	1.07034
NFYA	Ag8G00276	0.28801	0.184596	0.544126	0.722724
E2F	Ag3G02663	44.2532	38.2574	43.8857	34.0588
E2F	Ag11G04392	5.10695	13.4038	13.9323	7.28721
E2F	Ag10G01973	3.3864	6.43216	7.72077	4.60395
E2F	Ag2G02984	9.59977	6.32616	3.21276	2.35296
E2F	Ag10G02074	2.62516	3.37917	5.73432	1.30298
E2F	AgUnG00013	2.97491	1.91082	0.481856	1.77532
E2F	Ag2G01812	2.05833	1.37532	2.15684	0.449049
E2F	AgUnG00963	1.95629	2.02887	1.74	2.29131
E2F	Ag3G02520	0.954198	0.676027	1.02834	1.539
E2F	Ag4G00822	1.2014	0.828803	1.44545	0.696656
E2F	Ag3G02518	0.337219	0.190745	0.378574	0.216215
YABBY	Ag10G01714	44.5768	25.6202	11.7446	15.9446
YABBY	AgUnG00119	74.6308	44.6183	21.4131	14.281
YABBY	Ag6G01671	23.0898	13.0878	6.88518	2.49485
YABBY	Ag6G00118	7.41834	6.42547	1.00126	1.80289
YABBY	Ag11G04990	3.573	2.7032	3.79478	3.27578
YABBY	Ag5G01145	4.11294	2.98764	0.654361	1.87372
YABBY	Ag6G02211	3.35529	2.13152	1.02697	1.40724
YABBY	Ag8G00681	0.304225	0.0435801	0	0.107427
YABBY	Ag6G00318	0	0.0921752	0.121989	0
YABBY	Ag1G01505	0	0	0	0
YABBY	Ag8G02096	0	0	0	0
FAR1	novel.4543	4.67574	9.61187	13.8416	7.73099
FAR1	Ag3G01996	8.93593	6.60087	12.3859	12.6194
FAR1	novel.210	8.3952	10.1364	14.7364	7.20348
FAR1	Ag7G00220	15.9152	16.0989	17.4849	19.9938
FAR1	novel.4542	4.59628	9.39314	10.2171	8.73551
FAR1	Ag3G01584	9.78306	8.52119	6.5339	13.9047
FAR1	Ag7G02085	11.0963	4.19858	5.44925	6.76117
FAR1	Ag6G02690	3.01456	10.5876	12.4251	9.63284
FAR1	Ag2G02498	5.28334	7.82126	7.5796	10.0195
FAR1	Ag3G01178	5.19598	5.76171	4.55443	4.26913
FAR1	Ag5G00148	4.13918	7.64623	5.41527	3.62105
FAR1	Ag1G00167	3.37183	7.71511	7.45602	7.60771
FAR1	Ag3G00344	1.88239	4.17339	2.44434	3.52486
FAR1	novel.6567	0.0238809	0.14625	0.737712	0.271825
ZF-HD	Ag5G00062	29.9358	30.4102	11.1778	19.9436
ZF-HD	Ag5G00504	10.0099	3.86912	9.43751	14.0757
ZF-HD	Ag4G00889	7.56674	11.0059	10.9901	8.5608
ZF-HD	Ag3G02478	6.81663	5.37507	1.26033	1.25432
ZF-HD	Ag5G01311	5.75566	3.42878	0.573647	0.80431
ZF-HD	Ag7G01505	9.61459	2.51313	1.01502	1.85375
ZF-HD	Ag3G00054	3.43921	2.05142	2.25895	1.22333
ZF-HD	Ag10G02150	10.7896	0.612488	0.311463	0.634125
ZF-HD	Ag5G00611	0.076098	0.0668604	0.986612	4.96747
ZF-HD	Ag2G00510	3.35356	0.445722	0.384589	0.22609
ZF-HD	Ag7G01668	0.981845	0.656459	0.287678	0.344174
ZF-HD	Ag8G01389	0.0840876	0.238838	0.0978508	0.91262
ZF-HD	Ag11G04316	0.0252394	0	0	0.22146
ZF-HD	Ag4G00458	0.0437816	0	0.0374008	0.0311833
ZF-HD	Ag3G00741	0.0537562	0	0	0
ZF-HD	Ag3G02479	0	0	0	0
C3H	Ag7G00742	62.6792	22.9751	36.2731	32.1734
C3H	Ag3G00015	6.73058	17.9186	18.2104	27.1003
C3H	Ag7G01970	32.3306	13.3968	18.4717	8.18493
C3H	Ag6G01023	7.52587	10.4298	11.2887	12.2554
C3H	Ag9G00114	8.90112	11.1964	17.7092	9.79227
C3H	Ag9G02580	1.24021	2.8587	4.4104	4.31739
C3H	Ag8G00720	4.63652	2.47927	4.319	4.07446
C3H	Ag1G00458	6.13976	6.81924	12.4346	7.95393
C3H	Ag11G03384	4.73044	14.6006	7.06438	4.31614
C3H	Ag4G01922	3.76268	3.42295	4.75093	3.33082
C3H	Ag7G01379	1.5956	3.21615	3.39381	3.23705
C3H	Ag10G00698	1.92347	1.33072	1.71276	2.22863
C3H	Ag4G02166	0.372441	0.311117	0.152814	0.0773165
C3H	Ag5G00218	0.274227	0.0870973	0.00760725	0.109921
C3H	novel.2541	0.256711	0.159741	0.546253	0.186876
C3H	Ag2G01751	0.0346003	0	0.0295576	0.0492881
C3H	AgUnG00885	0.0175457	0	0	0.0131551
SBP	Ag4G02151	39.9997	24.229	23.6734	21.3387
SBP	Ag4G02150	31.1741	30.2604	25.5951	19.0683
SBP	Ag9G01951	19.0736	7.73471	11.5195	28.6619
SBP	Ag5G02456	9.89577	18.8061	15.2664	12.835
SBP	Ag5G01750	2.01917	5.45409	5.0318	7.66561
SBP	novel.1362	3.89939	4.1066	3.16916	8.16556
SBP	Ag10G03029	10.4339	19.8871	4.8172	5.70814
SBP	Ag8G02303	6.69882	1.05416	2.21793	5.13746
SBP	Ag6G01508	6.87039	1.98756	1.17434	3.14734
SBP	Ag9G01082	9.31671	3.61033	5.34537	6.31861
SBP	Ag5G01351	21.9031	4.67589	2.38634	4.87104
SBP	Ag3G00757	1.67737	1.74933	0.541685	1.24952
SBP	Ag11G03402	8.61749	0.433745	1.42756	8.48441
SBP	Ag11G03154	0.905857	0.763148	1.02108	2.67045
SBP	Ag10G00301	2.11328	0.185689	0.18522	0.194186
SBP	Ag10G00300	0.57549	0.511438	0.186185	0.545917
SBP	Ag2G01470	2.87701	0.137291	0.212582	0.615049
SBP	Ag5G01169	1.07694	1.03366	0.0933019	0.292519
SBP	Ag8G02285	0	0.0304281	0.0648641	0.227586
SBP	Ag6G01022	0.0437501	0	0	0.206683
HSF	Ag7G00386	1.14766	1014.74	243.851	19.7993
HSF	Ag2G01987	38.6106	703.281	100.787	38.8322
HSF	Ag5G00279	2.87737	505.467	73.0925	22.6491
HSF	Ag3G02367	9.48662	485.704	104.035	49.0452
HSF	Ag9G02114	1.55367	189.312	7.82231	1.38778
HSF	Ag10G01542	6.96508	3.0383	19.6971	35.2695
HSF	Ag6G00810	7.73512	5.45041	19.9256	8.69685
HSF	novel.6092	2.32227	31.5511	6.75413	3.92423
HSF	novel.3546	6.55043	12.2658	8.68978	9.75444
HSF	Ag4G01086	3.17369	23.1133	13.5202	7.31436
HSF	Ag2G02167	4.85521	11.4779	11.4203	7.57791
HSF	Ag8G02137	7.28839	14.4651	9.17649	7.1679
HSF	Ag3G00561	1.46391	12.9151	5.03577	2.9692
HSF	novel.1448	0.22194	7.7159	2.43687	0.693255
HSF	Ag9G02596	1.71547	14.0201	2.32428	0.184782
HSF	Ag10G01924	1.27917	4.04472	3.36155	2.2429
HSF	Ag10G02349	0.0661616	6.10927	1.08376	0.480055
HSF	Ag5G02653	1.8477	0.53964	3.50827	0.905588
HSF	novel.2482	0.00626043	0.053844	0.915403	0.0208621
HSF	Ag2G00355	2.24434	0.235203	0.0684277	0.106975
HSF	Ag4G01404	0.0603589	0.249666	0.234615	0.0157602
HSF	Ag8G00253	0.0284596	0.0169599	0	0.0405406
HSF	novel.2209	0	0	0	0
Arf	novel.4560	190.618	220.247	257.348	181.396
Arf	novel.93	21.4899	305.828	207.773	40.4865
Arf	Ag5G00339	103.377	106.064	80.8105	155.54
Arf	novel.1146	108.696	99.2264	105.955	63.3058
Arf	novel.5382	69.101	109.225	64.7918	62.5102
Arf	novel.3775	35.3817	136.403	90.8915	43.7391
Arf	Ag11G03988	93.1804	49.8381	68.7826	87.0974
Arf	novel.318	101.468	86.334	80.8464	46.0055
Arf	novel.215	28.5975	60.4804	118.31	18.2129
Arf	novel.617	78.8222	85.1708	82.4837	47.4967
Arf	novel.5629	57.5592	61.9247	55.6061	32.1337
Arf	novel.216	55.2301	57.7001	45.4081	44.2335
Arf	Ag9G02337	41.954	45.6767	94.0651	44.3744
Arf	novel.3197	43.7406	45.194	43.4197	38.9079
Arf	Ag10G02625	26.1245	42.6772	60.8507	22.3003
Arf	Ag2G02714	19.948	39.0623	42.4286	29.58
Arf	Ag4G02568	36.9692	64.0236	66.9333	38.0838
Arf	Ag7G01531	24.5575	22.7522	24.7214	28.5994
Arf	Ag5G02545	11.4067	25.5002	32.4811	17.2401
Arf	Ag4G00461	7.7787	9.33086	5.52189	7.55491
Arf	Ag8G01546	6.43464	10.4938	12.7057	5.88385
Arf	novel.1911	4.97917	4.91873	2.75746	7.04086
Arf	Ag10G02440	0.689344	14.2511	4.8196	1.8879
Arf	Ag8G00766	0	0	0	0
Arf	Ag7G00768	0	0	0	0
Arf	Ag7G00767	0	0	0	0
Arf	Ag9G02192	0	0	0	0
Arf	Ag9G02191	0	0	0	0
GRF	Ag1G00183	1.81192	4.00855	63.5415	2.62956
GRF	novel.5934	15.6504	0.6371	0.274345	0.0232212
GRF	novel.6323	1.17951	1.08786	0.396221	0.19808
GRF	novel.4392	0.341938	0.233623	0.76153	0
GRF	Ag9G01544	0.12869	0.0718491	0	0.0324397
GRF	AgUnG00303	0	0	0.0604779	0
GRF	Ag7G00535	0.0537562	0	0	0
GRF	Ag10G00565	0.0646097	0	0	0
GRF	Ag7G02129	0.0693208	0	0	0
GRF	Ag7G00828	0	0	0	0
GRF	Ag11G03279	0	0	0	0
GRF	Ag3G01900	0	0	0	0
GRF	Ag4G02486	0	0	0	0
GRF	Ag10G02192	0	0	0	0
GRF	Ag8G01548	0	0	0	0
GRF	Ag11G04674	0	0	0	0
GRF	Ag6G00077	0	0	0	0
GRF	Ag2G01173	0	0	0	0
GRF	Ag1G00243	0	0	0	0
GRF	Ag3G02833	0	0	0	0
GRF	Ag11G03130	0	0	0	0
GRF	Ag11G04471	0	0	0	0
GRF	Ag9G00403	0	0	0	0
GRF	Ag5G01930	0	0	0	0
GRF	Ag4G01275	0	0	0	0
GRF	Ag6G01853	0	0	0	0
GRF	Ag2G00696	0	0	0	0
GRF	Ag8G01066	0	0	0	0
TCP	Ag2G00004	139.942	13.8607	51.9285	44.6669
TCP	Ag9G01995	30.4948	24.8772	26.8218	22.7462
TCP	Ag11G04928	35.2518	18.5551	17.8833	11.3355
TCP	Ag11G04929	32.1093	17.4082	16.3572	8.7645
TCP	Ag1G01394	4.27398	6.18065	7.56437	12.5319
TCP	Ag9G00001	9.73682	8.72237	1.27014	7.51402
TCP	Ag11G04927	19.3775	4.31297	2.67103	2.36894
TCP	Ag4G01747	2.96168	9.71705	7.83755	9.40339
TCP	Ag11G03420	8.02768	9.80648	0.638858	2.60023
TCP	Ag3G00268	6.90017	13.7053	9.21432	12.0225
TCP	Ag7G01368	2.07334	1.5428	3.48386	11.1076
TCP	Ag7G02390	6.94149	3.44765	4.59523	2.64704
TCP	Ag5G00043	2.33604	4.44082	4.02401	3.03707
TCP	Ag4G02080	2.33785	2.4468	3.08496	3.59884
TCP	Ag3G01977	0.793469	0.171316	1.55647	17.4293
TCP	Ag5G02290	1.22317	1.21145	1.35952	6.16542
TCP	Ag3G02144	4.29865	0.675053	1.28825	3.58391
TCP	AgUnG00693	1.17967	1.16154	0.119551	0.709586
TCP	Ag5G00001	0.461597	0.911701	0.575559	0.570323
TCP	Ag5G00793	1.40294	0.401045	1.65463	0.607189
TCP	Ag3G00937	0.757635	0.202686	0.0453818	0
TCP	Ag11G04825	0.139664	0.0557254	0.0266273	0.0111004
TCP	Ag7G02381	0.0502814	0.0980025	0.0719536	0.0244423
TCP	Ag4G00675	0.190245	0.0500203	0	0
TCP	AgUnG00892	0.109688	0	0	0.0111004
TCP	Ag8G00454	0	0.143915	0	0
TCP	Ag8G02040	0	0.0206552	0	0
TCP	Ag5G02127	0	0	0	0
TCP	Ag3G02160	0	0	0	0
Dof	Ag3G02123	18.3186	13.9556	18.608	29.4438
Dof	Ag4G00188	12.5527	7.74622	17.6276	11.4602
Dof	Ag2G02751	8.70131	3.66066	6.48609	10.3474
Dof	Ag7G00760	4.48228	8.41492	4.12819	4.98151
Dof	Ag11G03772	2.58939	16.7587	1.51269	3.0055
Dof	AgUnG00675	2.61	11.0289	2.89589	2.31196
Dof	Ag8G00903	5.57043	4.81461	4.40549	9.47022
Dof	Ag4G02638	8.85579	14.3698	7.15047	6.54237
Dof	Ag1G01414	1.85479	10.932	1.56166	1.41269
Dof	Ag10G02500	6.74974	1.18212	1.63652	4.37966
Dof	Ag11G04217	5.10755	2.30067	3.96806	2.68405
Dof	Ag4G00649	3.48311	10.2621	0.526451	1.37157
Dof	Ag11G04214	4.62115	4.09636	2.45718	3.17749
Dof	Ag4G01054	1.10556	13.2087	5.23012	2.83472
Dof	Ag7G02403	1.83024	2.84353	3.42276	7.31972
Dof	Ag11G04271	4.47082	2.05899	1.569	3.35498
Dof	Ag11G04684	3.09252	2.7236	2.56652	2.15738
Dof	Ag6G01021	1.65726	1.11033	1.54208	2.44169
Dof	Ag7G00699	0.545702	3.46454	1.18814	4.51071
Dof	Ag6G02530	2.78852	1.90635	1.64081	1.24813
Dof	Ag4G01554	2.88608	0.658669	1.46087	1.55806
Dof	Ag2G00929	3.04224	1.02057	0.543854	1.09024
Dof	Ag4G01056	1.55491	0.942471	0.525849	1.83172
Dof	Ag3G00739	1.28146	0.661092	0.533775	2.14217
Dof	AgUnG00446	1.65863	3.03477	0.411837	1.13576
Dof	Ag5G00683	2.9216	1.50214	0.525566	0.420352
Dof	Ag6G01411	0.950993	1.30304	1.76093	0.786044
Dof	Ag10G00169	2.94386	0.676809	0.0390398	0.124671
Dof	Ag8G00531	0.747567	0.525759	0.45791	0.987746
Dof	Ag3G01647	0.558293	1.52176	0.408154	0.665655
Dof	Ag7G01523	0.899983	1.01548	0.39036	0.331427
Dof	Ag5G00244	0.640168	0.579182	0.122263	1.00318
Dof	Ag2G00314	0.499379	1.09293	0.404199	1.16719
Dof	Ag3G01893	1.38824	0.0400384	0.0885332	0.237559
Dof	Ag6G00400	0.118137	0.175073	0.172062	0.295445
Dof	Ag7G00818	0.152744	0.262602	0.234305	0.427428
Dof	Ag8G00849	0.236518	0.112537	0.383234	0.267968
Dof	Ag10G02097	0	0.27314	0.0209315	0.0516032
GATA	Ag11G04626	46.6379	40.3958	33.69	11.3483
GATA	Ag8G00237	43.1268	14.5458	26.2009	32.7784
GATA	Ag10G01455	29.1043	42.9876	39.4147	22.6461
GATA	Ag10G02845	11.1062	30.3729	40.8606	19.1103
GATA	Ag8G01427	36.3839	16.9483	30.8088	25.3975
GATA	Ag1G01993	10.1685	46.8936	37.2541	12.8354
GATA	Ag2G00966	11.6641	18.5234	13.7644	7.84717
GATA	Ag9G01911	20.8457	49.2861	34.9323	3.67493
GATA	Ag6G00727	6.40055	8.07406	7.14713	12.3941
GATA	Ag10G02993	84.7225	26.6591	16.204	48.4721
GATA	Ag9G00011	21.6587	6.22464	12.718	14.1975
GATA	Ag4G01890	7.63451	24.2995	18.0766	8.86694
GATA	Ag4G00163	23.6139	12.9104	4.42483	16.779
GATA	Ag9G02756	3.35531	8.25425	7.44114	12.9045
GATA	Ag4G00434	21.849	11.0705	5.14935	8.65578
GATA	Ag3G00079	7.08176	12.321	8.36046	11.8129
GATA	Ag2G01416	10.4287	9.08871	6.02397	28.4418
GATA	Ag7G00180	3.69787	2.96223	5.2711	8.72159
GATA	Ag10G00603	4.07595	9.32244	6.93136	5.68658
GATA	Ag6G02254	1.84436	31.7901	4.96629	0.44662
GATA	Ag7G01443	3.44284	3.05782	6.732	3.86947
GATA	Ag4G01986	27.0165	6.07325	9.54425	9.91623
GATA	Ag1G00095	11.0318	8.52266	1.61112	0.920457
GATA	Ag8G01759	9.28108	4.58822	5.41208	2.36746
GATA	Ag5G00540	2.83758	16.8253	2.46954	0.593748
GATA	AgUnG00442	3.49325	9.24937	3.0798	2.81766
GATA	Ag1G01746	7.31294	2.02435	0.970108	1.72316
GATA	Ag7G00325	3.88028	1.71054	0.416416	0.824259
GATA	Ag9G02638	2.92071	0.854577	0.37358	0.907895
GATA	Ag9G02605	2.81834	0.0969777	0.0186258	0.0318825
GATA	Ag5G00502	1.83372	0.146429	0.0170402	0.073309
GATA	Ag3G01821	57.374	43.0517	23.8637	36.5009
GATA	Ag9G00986	43.4073	37.5341	25.913	37.5346
GATA	AgUnG00922	31.1654	9.69911	15.959	23.8557
GATA	Ag10G01025	10.9987	8.66715	10.5509	6.18015
GATA	Ag8G01898	16.2615	18.8318	14.5894	24.7684
GATA	Ag6G02922	35.0565	17.9969	2.97384	0.508491
GATA	Ag6G01582	9.85717	11.2167	6.83891	10.7304
GATA	novel.3906	1.16256	3.21995	3.71962	4.42013
GATA	Ag1G00673	0.0244662	0.148028	0.0855728	15.6627
GATA	novel.6466	0.632133	1.09937	0.809237	2.12992
GATA	Ag2G02747	0.657365	0.754531	2.13676	0.21523
GATA	novel.6257	0.316571	0.488313	0.305915	1.44533
GATA	novel.4873	0.557989	0.355298	0.711209	2.1722
GATA	Ag9G00272	0	0.0217304	0.046288	0.0672434
GATA	novel.6179	0	0	0	0
GATA	Ag10G02277	422.584	319.484	143.764	240.991
GATA	Ag10G02525	58.7534	17.2775	56.574	41.6886
GATA	AgUnG00467	1.87172	0.834502	3.62152	7.70012
GATA	novel.597	0	0.100723	1.014	0
GATA	Ag7G00371	0	0	0	0
PHD	Ag8G01596	10.5531	16.6851	17.5856	11.9535
PHD	Ag10G01995	11.2038	16.0652	25.6419	21.1703
PHD	Ag7G01655	16.7259	182.68	71.5848	18.7792
PHD	Ag11G04344	20.7369	30.9801	21.5397	27.127
PHD	Ag2G01403	10.3368	11.6302	8.87621	12.9158
PHD	novel.1553	1.23855	138.06	15.6144	1.76444
PHD	Ag5G02500	6.72509	7.11605	7.4882	7.04425
PHD	Ag9G00488	7.54186	2.77155	6.71939	8.6928
PHD	Ag4G01912	8.52721	10.4509	13.883	8.29304
PHD	Ag10G01286	38.9597	46.3319	34.3283	33.4279
PHD	Ag9G00758	18.6571	26.5129	18.4821	21.5974
PHD	Ag6G02063	10.5631	12.9995	9.69561	8.76778
PHD	Ag3G00463	4.58308	4.43485	22.6192	3.67626
PHD	Ag3G00481	3.70874	18.5465	16.1679	7.64077
PHD	Ag5G01717	39.1325	65.151	73.9662	45.6801
PHD	Ag8G00434	42.7199	33.1456	25.1955	16.1129
PHD	Ag7G01686	21.671	23.4953	29.9085	23.4809
PHD	Ag8G00091	32.5487	32.2901	31.2482	15.6519
PHD	Ag5G01543	63.8984	88.1447	60.6544	51.2118
PHD	Ag1G01335	4.72498	3.51287	3.29476	3.67965
PHD	Ag1G00639	5.95983	7.28605	6.82378	19.7879
PHD	Ag6G00334	2.60338	3.1898	2.33425	2.9304
PHD	Ag3G01097	6.02268	9.77403	10.4878	4.51035
PHD	Ag7G01840	47.239	43.805	31.2653	43.2293
PHD	Ag5G01422	84.9389	50.0189	18.1878	37.7313
PHD	Ag3G00766	4.25285	11.5577	7.6989	6.46626
PHD	Ag2G02656	2.95344	5.95452	15.5518	5.47115
PHD	Ag9G02585	11.2163	17.7548	17.0763	13.6269
PHD	Ag3G02342	4.7953	7.19328	8.28247	7.32251
PHD	Ag3G02071	5.28108	2.52887	5.13879	3.31667
PHD	Ag10G02501	12.7491	10.4485	8.84485	3.52282
PHD	Ag7G00403	27.8391	56.273	26.9782	13.9088
PHD	Ag10G02722	4.19077	4.12673	5.16732	4.28068
PHD	Ag4G01293	1.75549	2.82008	3.31828	1.61977
PHD	Ag11G03179	2.80097	1.9861	0.85942	1.1549
PHD	Ag2G01417	3.42541	3.60437	2.86712	2.67146
PHD	Ag4G01010	0.365981	0.128307	0.548938	1.00163
PHD	novel.3694	0.879712	0.756139	1.80014	0.737649
PHD	Ag2G00050	3.10093	0.483862	0.22342	0.174148
PHD	Ag3G02857	0.0202273	0.0997672	0.173085	3.44547
PHD	Ag9G01590	2.20901	0.942313	2.24288	0.833855
PHD	Ag3G02070	0.311066	0.127119	0.0882117	0.167489
PHD	Ag5G01780	0	0	0.0336032	0.0140499
PHD	Ag6G01488	0.00531371	0	0	0.00909764
PHD	Ag9G01588	0	0	0.0359195	0
PHD	AgUnG00406	0	0	0	0
PHD	Ag5G02370	0	0	0	0
PHD	Ag1G00638	0	0	0	0
PHD	Ag4G01150	0	0	0	0
PHD	Ag8G01906	0	0	0	0
PHD	AgUnG01182	0	0	0	0
PHD	Ag10G01832	0	0	0	0
B3	Ag7G00130	7.24675	19.5684	24.7334	15.1203
B3	novel.3382	17.8655	12.5524	14.2075	19.9601
B3	Ag5G02135	33.4254	27.7235	20.9562	27.1422
B3	Ag9G01363	7.53632	108.354	25.7593	19.4359
B3	Ag8G00949	10.4622	16.0682	19.5535	18.5875
B3	Ag8G00022	16.2118	10.7915	14.3109	27.7068
B3	Ag5G00276	10.8389	18.7626	18.0754	18.2668
B3	Ag6G00489	35.5556	18.9887	13.4726	16.9387
B3	Ag3G00175	6.15501	15.7496	11.8977	7.96648
B3	Ag9G00181	10.0728	15.1474	11.8333	9.21821
B3	Ag7G00681	4.36148	4.85453	3.86513	7.87462
B3	Ag4G02715	8.29529	7.93728	18.758	12.6951
B3	novel.6170	1.17414	2.72528	4.70945	4.00253
B3	Ag9G01362	13.1536	4.78779	2.55473	2.14789
B3	Ag1G01551	12.2984	5.79222	0.916762	1.69959
B3	Ag11G04793	5.75314	3.60884	3.66273	2.50015
B3	Ag1G00366	6.1574	4.90207	9.9686	7.16557
B3	novel.6171	0.20595	1.08019	1.03811	0.704991
B3	Ag10G02061	3.15576	2.27317	1.33129	1.93091
B3	Ag7G01012	4.22429	0.689173	0.834423	1.16094
B3	Ag3G00645	2.04021	1.00246	0.355343	0.602677
B3	Ag7G01018	0.0655425	0.161703	0.56874	3.44359
B3	Ag9G01872	1.64028	0.804723	0.637619	0.565552
B3	Ag7G01006	2.50795	0.269921	0.173926	0.478088
B3	Ag4G01050	0.693318	1.96918	2.83556	0.468973
B3	Ag10G01092	3.10437	0.79304	0.544879	1.31618
B3	Ag7G01011	0.723932	0.115655	0.734542	0.517545
B3	Ag11G04174	1.55649	0.389126	0.720212	3.75317
B3	Ag10G00367	0	0.0953183	2.04177	0.116617
B3	Ag7G02505	0.153203	0.430906	0.45424	0.594345
B3	AgUnG01160	2.04074	0.721852	0.0240786	0
B3	AgUnG00071	0.108379	0.136394	0.0355277	0.572551
B3	Ag9G00820	0.300737	0.116474	0	0.00705212
B3	Ag4G01049	0.0668712	0.186076	0	0
B3	Ag7G01007	0.0324448	0.0690743	0	0.206505
B3	Ag6G02292	0	0.148122	0.111719	0.161634
B3	novel.2197	0.465787	0.1672	0	0.467975
B3	Ag6G01193	0	0.815359	0.115808	0.437066
B3	Ag1G00888	0.088167	0.0792733	0.247388	0.0150951
B3	Ag7G01013	0.0162134	0.0638372	0.0746961	0.0437424
B3	Ag7G01010	0.0580712	0.0936583	0.082786	0
B3	Ag10G01386	0	0.190077	0	0.137179
B3	Ag7G01703	0.0855676	0.0695092	0.0948433	0.0986788
B3	Ag6G01324	0.100514	0	0.0242672	0.0306532
B3	Ag10G00284	0.245419	0.037155	0.0233947	0
B3	Ag11G03815	0.0252954	0	0	0.0433084
B3	Ag6G02598	0.0935769	0.237596	0	0.0311833
B3	Ag10G01468	0	0	0.0984339	0
B3	Ag7G01009	0.0411089	0.108144	0.0336356	0
B3	Ag6G01323	0	0	0.0405502	0
B3	Ag7G02352	0	0	0.0371563	0
B3	Ag4G02624	0	0	0.0282832	0
B3	Ag5G02349	0	0	0	0.0238184
B3	Ag6G00668	0	0	0	0
B3	Ag3G01757	0	0	0	0
B3	Ag10G02571	0	0	0	0
B3	Ag10G00280	0	0	0	0
B3	Ag3G00477	0	0	0	0
B3	Ag10G00282	0	0	0	0
B3	Ag9G02262	0	0	0	0
B3	Ag5G00238	0	0	0	0
B3	Ag5G00349	0	0	0	0
B3	Ag1G00189	0	0	0	0
bZIP	Ag9G00019	23.0381	53.2786	49.3361	18.082
bZIP	Ag9G02333	27.049	261.183	71.1914	26.2278
bZIP	Ag2G00348	15.0383	26.3821	14.0962	62.5139
bZIP	Ag2G01479	19.663	21.1935	27.4287	38.3054
bZIP	Ag2G02941	12.1727	27.7634	113.537	12.1176
bZIP	Ag2G02205	32.8091	9.37226	34.9963	74.2498
bZIP	Ag7G02312	3.05397	3.02395	13.4018	31.2059
bZIP	Ag9G01476	5.1601	9.80368	17.3162	15.8058
bZIP	Ag7G02133	15.2052	39.0869	50.2012	24.7926
bZIP	Ag3G02807	20.9796	25.0315	24.0222	17.1244
bZIP	Ag4G01438	8.61431	24.0314	19.8347	18.9457
bZIP	Ag5G02787	8.23575	14.4076	14.8468	25.9197
bZIP	Ag11G03168	53.1035	11.8909	3.7167	0.550115
bZIP	Ag6G01931	21.3346	31.9859	15.7995	11.2609
bZIP	Ag5G02833	7.09871	31.9211	16.7446	6.82177
bZIP	Ag10G02222	7.25655	15.347	15.5928	12.1556
bZIP	Ag11G03978	19.8577	39.3397	27.6196	14.8117
bZIP	Ag9G02708	21.9266	13.8266	14.8973	16.6835
bZIP	Ag7G01914	4.64576	47.0943	25.7343	14.9179
bZIP	Ag9G00882	26.7863	20.1019	13.2933	17.8767
bZIP	Ag2G00214	15.068	19.3095	14.1433	7.60039
bZIP	Ag9G00361	11.9335	17.165	27.2995	14.7342
bZIP	Ag1G01699	7.50287	12.786	6.16354	7.38346
bZIP	Ag3G01735	5.94102	6.85217	6.73448	12.5493
bZIP	Ag7G01284	0.85451	64.7397	5.94051	4.22266
bZIP	Ag4G01726	8.20475	9.54505	11.7962	7.62352
bZIP	Ag6G02545	3.62054	7.49294	6.3677	5.16258
bZIP	Ag6G00199	8.69945	9.78365	11.1411	6.17771
bZIP	Ag2G01539	10.6885	8.80557	4.11645	4.72797
bZIP	Ag1G01018	3.60762	4.65612	7.52409	5.6739
bZIP	Ag3G01906	6.64165	10.484	5.99944	9.04909
bZIP	Ag4G01837	21.3104	3.23904	6.86198	8.09227
bZIP	Ag1G02060	9.51877	9.73595	9.40155	7.37179
bZIP	Ag10G03037	2.63363	3.191	6.31925	5.92461
bZIP	Ag3G01467	0.495327	0.990859	5.60164	2.59777
bZIP	Ag10G03033	1.52119	2.41781	6.55935	5.97999
bZIP	Ag4G02295	6.96561	2.12796	6.8737	4.37736
bZIP	Ag11G04371	0.258002	6.57849	2.01118	3.09237
bZIP	Ag3G00321	7.36772	3.00836	0.899294	1.74994
bZIP	Ag3G00083	2.51483	3.28633	2.37057	1.33426
bZIP	Ag11G03558	3.18998	2.58789	0.75872	1.72713
bZIP	Ag7G00218	2.44374	1.46309	2.42057	1.70078
bZIP	Ag10G02028	0.192471	2.70828	0.745049	0.366143
bZIP	Ag1G01517	0.328395	1.57258	0.309559	0.947746
bZIP	Ag8G02073	0.250319	0	1.79564	1.73089
bZIP	Ag5G00420	0.15652	3.53752	2.04094	0.83917
bZIP	Ag3G00448	0.160403	1.6522	0.166639	0.0901318
bZIP	Ag4G01161	0.311195	0.86192	0.77964	0.567462
bZIP	Ag11G03045	0.638799	0.10627	0.08376	0.917057
bZIP	Ag6G02564	0.581975	0.127358	0.0444627	0.10249
bZIP	Ag2G02272	0.479026	0	0.156646	0.643847
bZIP	Ag3G02087	0.108393	0.0650546	0	0.058744
bZIP	Ag6G00463	0	0	0.187898	0.0199971
bZIP	Ag6G01470	0	0	0.068219	0.0973192
bZIP	Ag11G03418	0.0402103	0	0	0
bZIP	Ag9G00668	0	0.0183743	0	0
bZIP	Ag2G00201	0	0	0	0
bZIP	Ag3G01443	0	0	0	0
bZIP	Ag7G00037	0	0	0	0
bZIP	Ag6G02373	23.6713	27.7594	30.808	33.9517
bZIP	Ag9G02110	22.2913	34.6949	56.0304	16.8204
bZIP	Ag1G01999	0.560226	0.784018	1.68238	3.70802
bZIP	Ag10G01635	0.0728103	0.173593	0.843845	0.599572
bZIP	Ag4G02073	0.269268	0	0	0
WRKY	Ag3G02699	17.8029	38.9191	35.6058	23.3503
WRKY	Ag2G01344	9.87946	24.5494	28.0456	14.0129
WRKY	Ag5G00077	25.2331	12.9856	10.6182	9.42547
WRKY	Ag6G00710	4.32502	4.94524	6.5655	9.60691
WRKY	Ag9G02376	4.79952	12.9935	37.4755	5.02362
WRKY	Ag3G00030	6.58138	24.4233	21.0506	13.5178
WRKY	Ag2G02647	12.2867	74.5323	44.2981	2.72106
WRKY	Ag10G00967	22.0709	38.2212	10.4248	6.10391
WRKY	Ag3G00497	15.6195	13.9427	17.7083	8.81655
WRKY	Ag11G03969	23.4363	16.6408	12.4767	27.9385
WRKY	Ag2G00564	5.50099	10.8343	17.3475	8.05304
WRKY	Ag4G01113	11.4332	14.1391	11.5731	13.5217
WRKY	Ag10G01774	20.4385	11.7915	14.271	20.3612
WRKY	Ag2G02680	30.6199	33.4104	21.7155	14.255
WRKY	Ag6G02077	8.36097	14.6952	13.2937	12.5515
WRKY	Ag7G00587	9.57627	3.25833	14.6091	7.08191
WRKY	Ag5G00181	23.8709	19.6232	18.6332	8.53922
WRKY	Ag3G00144	10.5484	12.6233	9.45794	17.9886
WRKY	Ag11G03789	35.4207	4.00082	4.13399	3.05056
WRKY	Ag10G00696	8.38241	10.0963	6.2309	12.48
WRKY	novel.5378	4.92324	6.13717	8.42717	6.42878
WRKY	Ag11G04109	2.13294	1.41939	1.28815	2.75748
WRKY	Ag5G02821	7.33911	29.759	18.9666	3.92951
WRKY	Ag11G03464	5.36243	5.76424	6.19226	33.6112
WRKY	Ag2G01874	6.40362	2.88971	4.48346	10.1215
WRKY	Ag6G00421	2.98377	4.28807	7.82802	4.29177
WRKY	Ag2G00383	9.26353	10.0148	3.26497	1.13324
WRKY	Ag11G05069	6.07824	9.14124	10.0361	2.22002
WRKY	Ag1G01480	6.63991	2.23768	6.49361	2.7973
WRKY	Ag6G00226	3.15305	11.1369	2.38484	0.691371
WRKY	Ag8G00044	3.08835	4.35937	2.43884	0.390163
WRKY	Ag4G00081	2.94684	2.79521	2.7534	2.1423
WRKY	Ag9G02589	0.420818	9.95386	1.27684	11.7121
WRKY	Ag10G02884	0.306626	9.19691	5.70791	0.274498
WRKY	Ag8G00591	6.56215	4.72608	0.567854	0.121715
WRKY	Ag1G00215	2.49505	6.09427	1.17289	1.11231
WRKY	Ag3G01978	5.4778	4.08193	2.36519	2.91181
WRKY	Ag2G00531	1.51625	2.11158	1.26468	0.905712
WRKY	Ag7G02273	1.64178	0.588122	1.91645	2.89994
WRKY	novel.4898	1.49326	2.26974	3.9807	1.21383
WRKY	Ag3G00532	2.85689	2.32814	2.14468	2.12582
WRKY	Ag6G00004	2.78264	2.37083	0.383963	0.0611757
WRKY	Ag1G02022	1.01735	0.219089	3.06393	0.241595
WRKY	Ag6G00369	0.177769	1.81659	1.38689	0.174494
WRKY	AgUnG00794	0.0811476	4.37022	1.87903	0.0287887
WRKY	Ag6G00880	0.167994	1.23891	0.810167	0.128937
WRKY	novel.1558	0.0183328	2.84199	1.20401	0.0545564
WRKY	Ag7G00161	0.992826	0.456658	0.85052	0
WRKY	Ag10G02718	0	2.87594	0.371907	0
WRKY	Ag10G02731	0.465004	1.17744	0.320011	0.102573
WRKY	Ag2G00162	0.526261	0.0999788	0.355441	0.0928506
WRKY	Ag6G02422	0	1.34794	0.616861	0.044551
WRKY	Ag2G02050	0.207115	0.849425	0.133374	0.0916086
WRKY	Ag2G02078	0.1246	0.209564	0.372147	0.0821686
WRKY	Ag5G00622	0.00787235	0.125478	0.131403	0.0136576
WRKY	Ag11G04896	0.0335254	0.275067	0.131241	0.0609665
WRKY	Ag6G00207	0.0261465	0.21202	0.20999	0.108588
WRKY	Ag11G03292	0.142004	0.0303311	0	0.0580158
WRKY	Ag9G02777	0.0669836	0.113722	0.0612757	0.0254347
WRKY	Ag7G01315	0.12413	0	0.092817	0.0485088
WRKY	Ag5G02903	0	0	0.00836056	0.0802539
WRKY	AgUnG00597	0.0111658	0.0646225	0.00953846	0.00894663
WRKY	Ag1G01465	0	0.0776443	0.038707	0
WRKY	Ag9G00364	0.0704143	0	0	0
WRKY	Ag11G04868	0	0.0339751	0.0201141	0
WRKY	Ag8G00814	0	0	0	0
WRKY	Ag5G02309	0	0	0	0
WRKY	Ag7G01834	0	0	0	0
GRAS	Ag11G04206	6.04467	259.923	37.9932	13.8836
GRAS	Ag10G00484	11.5652	145.401	16.5266	17.272
GRAS	Ag6G00578	37.6866	19.667	42.2477	81.2445
GRAS	Ag1G01650	56.0742	24.0992	30.1731	43.719
GRAS	Ag11G04970	21.8287	82.8329	47.046	27.3746
GRAS	Ag8G00507	15.1897	45.6177	23.5135	15.4796
GRAS	Ag3G01641	53.9229	22.582	13.3874	28.5453
GRAS	Ag7G02113	8.61995	20.2341	34.9935	28.943
GRAS	Ag4G02342	38.276	21.9849	8.3845	9.26133
GRAS	Ag2G00863	7.66887	15.7281	10.202	9.5297
GRAS	Ag4G00490	21.3354	2.97972	7.55669	25.445
GRAS	Ag2G00862	10.3208	8.89133	9.00978	10.2515
GRAS	Ag4G00469	13.8722	14.2357	11.5298	8.40075
GRAS	Ag1G00086	14.3927	3.52941	7.84027	10.1668
GRAS	Ag4G02137	20.0938	20.5585	9.97545	13.936
GRAS	Ag3G00498	7.76991	13.9854	15.3001	21.494
GRAS	Ag8G00173	3.33278	5.59098	6.99235	7.42553
GRAS	Ag7G01724	6.91156	6.00513	12.3036	7.58819
GRAS	Ag11G03247	6.38404	2.06163	4.09811	10.8913
GRAS	Ag1G00999	8.59539	9.19151	7.77582	8.57362
GRAS	Ag2G02035	5.25116	6.43483	3.80859	9.93561
GRAS	Ag4G01719	4.34871	5.19454	4.24293	6.5469
GRAS	Ag6G01725	9.0048	2.95459	4.80834	4.27816
GRAS	Ag9G01518	13.0005	3.19337	2.33513	4.08572
GRAS	Ag6G00652	10.3484	24.7263	0.379113	0.93257
GRAS	Ag6G01726	5.26728	4.96959	4.3341	2.7018
GRAS	Ag4G01152	8.58343	1.67762	1.25053	2.14973
GRAS	Ag3G01183	0.472022	22.2286	2.34691	0.712595
GRAS	AgUnG00976	4.97326	3.96557	0.982622	4.49373
GRAS	Ag4G02013	2.49941	1.00276	0.227348	1.57486
GRAS	AgUnG00745	0.82112	1.95744	1.91783	1.02313
GRAS	Ag10G00048	0.95223	0.924337	1.35807	0.58781
GRAS	Ag5G00322	0.329168	0.2073	1.03032	0.805024
GRAS	Ag8G00708	0.22463	1.19288	1.97912	0.445003
GRAS	Ag4G01143	0.866141	0.199432	0.0439569	1.61115
GRAS	Ag5G00749	1.62506	1.05955	0.663265	0.565915
GRAS	Ag6G00653	4.21604	0.472156	0.0818248	0.0561744
GRAS	Ag8G00010	1.51841	0.240004	0.201957	0.112496
GRAS	Ag9G01063	0.0471227	0.374442	0.577826	0.216381
GRAS	Ag6G02090	0	0	0.0710533	0.853539
GRAS	Ag10G02954	0.215777	0.159073	0.788654	0.141973
GRAS	Ag8G00062	0	1.02095	0.355323	0.00742895
GRAS	Ag3G02791	0.494151	0.169504	0.158798	0.211787
GRAS	Ag5G02352	0	0.439507	0.138598	0.00906138
GRAS	Ag8G01770	0	0.507283	0	0
GRAS	Ag10G01775	0.116655	0.0435116	0.13654	0.0719904
GRAS	Ag10G01777	0.0622442	0	0.0130688	0.113715
GRAS	Ag10G01778	0.0974113	0.0502832	0.0530475	0
GRAS	Ag10G00250	0	0	0	0.0725639
GRAS	Ag10G02918	0	0.134538	0	0
GRAS	AgUnG00799	0.0409706	0.0541127	0.0120393	0.0103041
GRAS	Ag5G02353	0	0.0406716	0.0505996	0
GRAS	Ag3G01969	0	0	0	0.0358832
GRAS	Ag10G01779	0	0.0382571	0	0
GRAS	Ag5G02354	0	0.0415221	0	0
GRAS	Ag7G02329	0	0	0	0.011617
GRAS	Ag8G01772	0.0118057	0	0	0
GRAS	Ag8G01769	0	0.0208034	0	0
GRAS	Ag3G01567	0	0	0	0
GRAS	Ag1G01246	0	0	0	0
GRAS	Ag2G02488	0	0	0	0
GRAS	Ag6G00062	0	0	0	0
GRAS	Ag8G01771	0	0	0	0
GRAS	Ag8G01773	0	0	0	0
GRAS	Ag11G03901	0	0	0	0
GRAS	Ag5G00323	0	0	0	0
GRAS	Ag5G01611	0	0	0	0
GRAS	Ag10G01009	0	0	0	0
GRAS	Ag8G00063	0	0	0	0
GRAS	Ag8G01767	0	0	0	0
GRAS	Ag8G01766	0	0	0	0
GRAS	Ag1G02001	0	0	0	0
GRAS	Ag10G01776	0	0	0	0
GRAS	AgUnG00954	0	0	0	0
GRAS	AgUnG00955	0	0	0	0
AP2	Ag3G01708	89.6969	96.579	174.685	183.089
AP2	Ag6G01357	201.22	185.202	155.783	142.626
AP2	Ag4G02483	59.4841	87.5032	77.7764	228.57
AP2	Ag4G00921	235.387	97.3382	61.5867	38.7906
AP2	Ag10G02645	32.3698	22.2892	37.593	33.2408
AP2	Ag8G01733	103.412	72.9788	197.936	141.708
AP2	Ag10G01327	1.28338	222.355	70.3562	18.2777
AP2	Ag3G00212	11.8257	20.5985	26.3801	25.1509
AP2	Ag5G00866	14.6275	9.71753	10.3169	192.18
AP2	Ag4G01792	70.0395	21.5402	82.7672	35.7545
AP2	Ag2G02598	19.9503	60.7631	61.0272	33.3595
AP2	Ag11G03264	34.7697	67.9059	50.3096	36.1758
AP2	Ag2G00374	24.948	20.0216	45.6352	31.2187
AP2	Ag4G02408	14.6473	49.6403	27.3633	22.9265
AP2	Ag5G00293	10.3943	6.24159	15.2348	32.7921
AP2	Ag4G01108	16.1881	10.566	19.2934	18.0913
AP2	Ag5G02029	25.6823	17.4286	11.273	8.40251
AP2	Ag6G00505	44.8124	16.5169	25.5231	18.8684
AP2	Ag8G00588	92.3028	2.35265	4.54461	2.9674
AP2	novel.3427	2.79618	3.89176	4.21161	9.47633
AP2	Ag3G00401	15.2709	25.2364	10.9745	25.1114
AP2	Ag7G00778	35.0746	18.1855	2.86661	13.2435
AP2	novel.2602	1.62789	2.10735	18.791	13.3474
AP2	Ag11G04665	6.57269	3.57102	14.5363	12.9137
AP2	Ag2G00669	22.1222	9.19842	6.12331	8.00344
AP2	Ag6G02308	6.61665	5.19644	8.26529	15.4628
AP2	Ag5G00295	6.835	23.6456	17.9067	11.5203
AP2	Ag5G02397	16.6201	7.55132	4.59151	19.6967
AP2	Ag10G01057	3.91427	1.96356	4.03087	15.7021
AP2	Ag11G03404	15.4369	13.034	2.27221	15.9117
AP2	Ag3G01928	0.352955	3.15398	20.1192	1.49552
AP2	Ag3G00275	0.172636	2.50579	7.93331	7.46409
AP2	Ag4G01109	10.1246	9.79343	5.91309	8.34796
AP2	AgUnG00085	6.31333	21.7482	12.6961	7.1384
AP2	Ag4G01335	7.39116	9.20126	10.3721	10.5039
AP2	Ag11G04670	1.79873	1.06991	4.55239	11.1008
AP2	Ag11G05078	10.5747	3.08361	10.2782	6.26752
AP2	AgUnG00154	10.3674	17.2413	1.31342	1.74992
AP2	Ag6G00716	12.6932	15.3358	3.54073	11.1373
AP2	Ag10G01513	17.9883	0.902962	1.20549	6.78388
AP2	Ag7G00777	14.6848	8.7306	2.23262	9.21247
AP2	Ag9G02278	3.69329	10.9419	17.3571	7.0012
AP2	Ag4G00159	1.55656	7.50795	7.31753	3.6349
AP2	Ag3G02174	1.22047	2.51036	6.64707	10.7944
AP2	Ag7G02143	0.0596124	1.10162	11.5813	0.33088
AP2	Ag11G03378	0.746603	0.888866	1.08327	7.37719
AP2	Ag7G00319	4.96926	3.37345	3.2392	5.37715
AP2	Ag2G01964	10.3535	5.34412	0.861207	4.3573
AP2	Ag5G01493	6.10386	1.54503	0.305916	10.4744
AP2	AgUnG00965	11.7963	3.42744	1.2078	1.96609
AP2	Ag11G05066	9.95121	1.57539	1.30741	0.611282
AP2	Ag2G02839	10.3013	5.25089	0.59802	2.2712
AP2	Ag10G02644	7.81276	0.381971	2.20944	1.51895
AP2	Ag10G00315	6.53038	8.50982	0.475748	2.50508
AP2	Ag9G02642	3.87729	1.68941	1.43281	3.20538
AP2	Ag3G02495	1.69513	0.783152	0.934471	3.4215
AP2	AgUnG01332	0.735356	1.56987	0.830152	2.92777
AP2	Ag3G01563	5.92345	0.752711	0.864373	0.631868
AP2	Ag6G01028	0.768343	1.25353	0.257338	6.0632
AP2	Ag10G02643	5.23882	0.0440236	0.379016	1.17495
AP2	Ag2G00921	3.08706	2.36138	0.789874	0.332869
AP2	Ag10G00899	0.172741	8.99281	2.14827	0.0183852
AP2	Ag9G00745	8.25582	4.70077	2.34542	3.1353
AP2	Ag4G01996	0.337869	7.13807	0.277455	0.331465
AP2	Ag3G02317	0.873296	1.93689	0.322335	0.739764
AP2	Ag10G02642	1.52505	0.130026	2.23885	0.508858
AP2	Ag5G02151	0.145098	0.221433	1.4535	2.13932
AP2	Ag2G00460	1.0047	0.335542	0.0719962	0.745762
AP2	Ag4G01741	1.60686	0.98723	1.34079	0.778539
AP2	Ag2G02075	1.09489	0.760672	0.258489	0.606498
AP2	Ag2G01331	0.328447	4.16873	0.655364	0.35867
AP2	Ag10G00900	2.73182	1.85362	1.27376	0.678224
AP2	Ag4G01738	0.612106	1.18792	1.08338	1.03922
AP2	Ag11G04815	2.14427	1.10704	0.732111	1.13836
AP2	Ag8G00345	1.82298	1.38742	0.306869	0.910095
AP2	Ag4G00060	2.98389	0.151894	0	0.0264797
AP2	Ag10G00898	1.42429	1.40965	0.661747	0.378179
AP2	Ag5G01189	1.53084	0.787861	0.137993	0.566546
AP2	Ag11G04008	1.3277	0.32121	0.47961	0.721117
AP2	Ag9G01710	0	1.67477	1.18354	0.146016
AP2	Ag4G02523	0.152968	0	0.204474	1.34929
AP2	Ag8G02165	1.58576	0.432919	0.0155326	0.154128
AP2	Ag10G02812	0.54041	0.12664	0.0408109	0.0922632
AP2	Ag4G00940	0.560816	0.506054	0.135316	0.41716
AP2	Ag2G01965	1.63341	0	0.242715	0.0823821
AP2	Ag11G04798	0.882135	0.278581	0.921977	0.123243
AP2	Ag4G01340	0.287414	0.0521814	0.113966	2.77267
AP2	Ag5G01008	0.192955	0.191585	0.635002	0.377341
AP2	Ag11G03917	0.163834	1.49791	0.38884	0.223404
AP2	Ag9G01377	0.128552	1.90674	0.257977	0.204164
AP2	Ag8G00637	0.945013	0.374868	0.253477	0.280831
AP2	Ag3G01147	0	0.335151	0.562927	0
AP2	Ag10G01405	1.03788	0.112771	0	0.152527
AP2	Ag5G00168	1.18078	0.0981838	0	0.0196518
AP2	Ag1G00141	0.407107	0.227199	0.0181974	0.352459
AP2	novel.2027	0.595232	0.414542	0.178973	0.400978
AP2	Ag2G02904	0.103031	0.0552686	0.453334	0.103303
AP2	Ag5G00221	0.518681	0.0770645	0.0875076	0.0440235
AP2	Ag11G04714	0.0497332	0	0.0774557	1.12652
AP2	Ag3G02846	0	0.0894979	0	0.555449
AP2	Ag1G00438	0.825581	0	0	0.283717
AP2	Ag10G02985	0.0373515	0.0890355	0.0159539	0.249019
AP2	Ag6G01803	0.317944	0	0.0313219	0
AP2	Ag6G00717	0.417706	0.0727032	0	0
AP2	Ag5G00073	0.0168476	0	0.0873712	0.0989964
AP2	Ag4G01737	0.158845	0	0	0.0777028
AP2	Ag2G02509	0	0.0739361	0.0822487	0.0285322
AP2	Ag4G00028	0.061309	0.040321	0.0125408	0.020974
AP2	Ag11G04816	0	0.137409	0	0
AP2	Ag6G01680	0.0387651	0	0	0.0207283
AP2	Ag10G00231	0	0	0.0163148	0.0272858
AP2	Ag2G01967	0	0	0.0539708	0.0224994
AP2	Ag6G01694	0	0.0242924	0	0.027439
AP2	Ag4G02674	0.0227216	0.0253405	0	0
AP2	Ag10G00311	0	0	0	0.0329719
AP2	Ag2G01971	0	0	0.0272006	0
AP2	Ag8G00378	0.0355592	0	0	0
AP2	Ag10G00310	0	0	0	0.0167024
AP2	Ag2G02698	0	0	0	0.00930394
AP2	Ag10G02385	0	0	0	0
AP2	Ag6G02554	0	0	0	0
AP2	Ag4G00095	0	0	0	0
AP2	Ag6G00302	0	0	0	0
AP2	Ag4G01598	0	0	0	0
AP2	Ag6G01270	0	0	0	0
HLH	Ag4G02346	56.7686	89.8772	62.2429	51.6367
HLH	Ag1G00600	23.418	22.6059	19.1419	28.3295
HLH	Ag5G01165	45.4987	30.8721	13.3264	14.4047
HLH	Ag7G00633	77.8116	28.5638	22.5126	11.8084
HLH	Ag5G00228	33.9519	19.2193	15.3484	13.3024
HLH	Ag7G02012	49.004	57.7401	21.4431	34.4995
HLH	Ag11G03321	38.8334	42.4752	22.5053	25.5675
HLH	Ag5G02557	24.6287	21.8021	20.0615	28.1416
HLH	Ag3G00764	8.3963	23.2614	15.5367	12.1893
HLH	Ag9G01429	15.3161	19.5659	18.724	22.5991
HLH	Ag8G02081	16.5034	19.8176	29.7881	19.5338
HLH	Ag5G02066	35.5661	14.1324	12.6831	7.21966
HLH	Ag3G01958	29.6888	22.6593	7.76151	12.6027
HLH	Ag10G00417	25.0432	9.70444	13.1025	14.0697
HLH	Ag2G02327	10.9387	17.2555	20.9472	12.7597
HLH	Ag2G00594	23.7717	32.9822	18.7209	35.7718
HLH	Ag8G02119	31.6435	13.0179	6.51588	4.10189
HLH	Ag5G02712	11.0685	27.3909	10.7527	9.91362
HLH	Ag9G00936	19.8106	23.137	23.0332	34.3683
HLH	Ag10G00705	11.5538	23.4461	18.5999	16.6235
HLH	Ag9G00736	34.3756	20.3032	8.93441	5.01002
HLH	Ag6G00790	8.03358	9.84646	11.6537	8.72873
HLH	Ag6G02575	25.4258	10.7952	13.8939	1.03032
HLH	AgUnG00865	14.5124	12.7033	16.3724	15.0032
HLH	Ag1G01352	11.9836	17.3968	10.5298	20.8859
HLH	Ag5G00579	26.7545	7.12205	4.60543	10.8371
HLH	Ag5G01278	3.55037	2.53577	8.19776	14.816
HLH	Ag6G02052	12.1503	6.74935	8.30326	7.39189
HLH	Ag4G00386	3.95446	47.3982	3.01743	4.61997
HLH	Ag3G02126	4.85003	17.7404	16.3466	12.0241
HLH	Ag5G02097	3.3546	3.23777	3.84364	12.281
HLH	Ag2G02554	9.51911	23.5509	12.3178	9.91646
HLH	Ag11G03856	2.47321	25.349	3.97675	3.45024
HLH	Ag8G02071	12.9399	5.90212	2.37473	4.9184
HLH	Ag6G00803	24.377	5.77364	10.0092	8.19336
HLH	Ag9G00060	12.2637	17.9872	7.50771	1.63506
HLH	Ag1G00317	16.0338	7.02314	6.2786	3.40243
HLH	Ag7G00140	10.2313	4.67438	3.41095	3.52394
HLH	Ag7G00513	25.9357	8.91289	6.83017	2.71716
HLH	Ag5G00986	4.33699	8.40519	4.11945	5.11453
HLH	Ag5G00643	10.186	7.90268	8.42542	7.32791
HLH	Ag10G02814	10.4716	1.99631	1.22687	3.62117
HLH	Ag8G01541	5.45287	8.42274	8.17621	8.04267
HLH	Ag10G02837	13.1414	4.34337	11.18	7.59689
HLH	Ag1G01547	8.18029	3.94301	3.50706	3.43603
HLH	Ag11G03427	4.79308	7.68937	8.54166	3.78904
HLH	Ag8G02172	8.35426	2.89395	0.827442	1.35946
HLH	Ag2G01482	6.91318	3.71667	3.39755	1.23565
HLH	Ag2G00367	5.0504	6.32264	5.10913	3.62477
HLH	Ag2G00428	3.41633	3.01541	2.29209	2.96624
HLH	Ag6G00487	4.25849	2.85156	4.26758	2.34474
HLH	AgUnG00473	3.05303	1.03458	2.71548	1.87495
HLH	Ag4G00666	11.4684	5.55212	0.782165	0.33059
HLH	Ag6G01661	2.99098	2.20947	2.30869	1.69837
HLH	Ag2G02663	1.66142	3.62177	7.70203	1.16687
HLH	AgUnG00471	5.33485	1.20384	2.66582	1.20564
HLH	Ag3G00950	6.88242	2.09404	1.14365	1.63274
HLH	Ag9G00254	0.754687	3.86804	0.627955	4.03475
HLH	Ag9G02086	4.72683	2.15477	5.15692	3.97812
HLH	Ag1G00840	4.36803	13.3476	11.4057	8.54782
HLH	Ag6G01494	1.52128	3.59183	1.02326	0.840107
HLH	Ag5G00394	0	11.0203	2.97141	0
HLH	Ag6G01532	1.26398	0.581273	0.111378	2.98844
HLH	Ag9G02155	3.28161	0.539564	0.223477	0.336777
HLH	Ag3G02810	5.33794	1.5628	0.952367	2.57963
HLH	Ag5G00284	3.40343	2.60228	0.530353	2.57993
HLH	Ag8G00853	1.03397	0.255236	0.39532	2.50181
HLH	Ag2G01942	0.242774	0.0881628	0.178895	2.31003
HLH	Ag3G00053	1.51248	0.272369	0.48751	3.28473
HLH	AgUnG01226	1.13895	0.277546	0.505082	1.2998
HLH	AgUnG01118	0.527716	3.32626	0.0208239	0.287625
HLH	Ag4G01887	1.37164	1.42601	0.350121	0.30082
HLH	Ag5G02129	0.990498	0.832864	1.30195	0.709901
HLH	Ag10G02539	2.77741	0.916946	0.0332482	0.329502
HLH	Ag2G02665	0.558682	0.588561	0.857191	1.64275
HLH	Ag1G01902	5.79609	0.72841	0	0.196486
HLH	Ag4G02502	0.413323	0.0401599	0.0143922	2.13966
HLH	Ag10G00781	0.509618	0.917086	0.911192	0.46556
HLH	novel.2546	0	1.06359	2.321	0.104163
HLH	Ag10G01871	0.589888	0.42862	0.972347	0.228751
HLH	AgUnG00180	0.799535	0.22049	0.936493	0.0862147
HLH	Ag2G02077	2.64038	0.239625	0	0.0143198
HLH	Ag6G00931	0.826969	1.05098	0.473623	0.750201
HLH	Ag4G02671	1.3333	0.437988	0.307991	0.321178
HLH	Ag2G00475	0.72891	0.845507	0.209329	0.17018
HLH	Ag5G00111	0.533632	1.22432	0.132289	0.132667
HLH	Ag10G01444	0.019468	1.21065	0.124422	0.027732
HLH	Ag2G02664	0.336218	0.300323	0.297765	0.374997
HLH	Ag10G02805	0.0208559	0.436404	0.463913	0.56749
HLH	Ag3G01453	0.0833333	0.0699852	0.470937	0.12776
HLH	Ag3G01670	0.201491	0.0879505	0.0462652	0.259772
HLH	novel.5119	0	0.201342	0.833642	0
HLH	Ag5G01241	0.144992	0.0226851	0.169496	0.0643276
HLH	Ag1G00364	0.202266	0	0	0.0762246
HLH	Ag8G02216	0.105353	0.250055	0.0123022	0.0313149
HLH	Ag8G01394	0.530128	0.313684	0	0
HLH	Ag4G01227	0.0388035	0	0	0.101656
HLH	AgUnG00280	0.0943409	0.0241081	0	0.0309974
HLH	Ag1G00842	0	0.0291602	0.0627013	0
HLH	Ag3G01662	0.0514417	0	0	0
HLH	AgUnG00279	0	0	0	0.035823
HLH	Ag4G01184	0.0402937	0	0	0
HLH	Ag8G00250	0	0.017773	0	0
HLH	Ag1G00244	0.0570813	0	0	0
HLH	Ag2G00351	0	0	0.02247	0
HLH	Ag7G02224	0	0.0414159	0	0
HLH	Ag4G01183	0	0	0	0.0156966
HLH	Ag4G02198	0.0193453	0	0	0
HLH	Ag5G00395	0	0	0	0
HLH	Ag10G02279	0	0	0	0
HLH	Ag3G00118	0	0	0	0
HLH	Ag11G03638	0	0	0	0
HLH	Ag4G02501	0	0	0	0
HLH	Ag10G02259	0	0	0	0
HLH	Ag5G00783	0	0	0	0
HLH	Ag6G00943	0	0	0	0
HLH	Ag6G00942	0	0	0	0
HLH	Ag8G02019	0	0	0	0
HLH	Ag9G00045	0	0	0	0
HLH	Ag2G03016	0	0	0	0
HLH	Ag11G04332	0	0	0	0
HLH	Ag9G00161	0	0	0	0
HLH	Ag10G02254	0	0	0	0
HLH	Ag6G02289	0	0	0	0
HLH	Ag2G01943	0	0	0	0
HLH	Ag6G02658	0	0	0	0
MYB	Ag11G04601	20.5104	26.2298	21.7886	15.4036
MYB	Ag11G03408	23.896	54.8544	12.3862	64.9703
MYB	Ag3G00304	46.3046	27.2833	32.7687	31.1377
MYB	Ag7G02501	1.13133	205.244	11.02	14.9955
MYB	Ag11G04507	5.29206	109.54	76.1572	21.4988
MYB	Ag5G02154	45.1062	32.8899	34.4948	69.9718
MYB	Ag5G00647	41.7508	16.4594	26.7848	19.8015
MYB	Ag6G01528	5.86369	76.3724	2.74359	5.65794
MYB	Ag5G02171	24.632	24.9068	26.625	91.8653
MYB	Ag6G00761	37.066	18.6919	12.7666	18.1287
MYB	Ag6G02146	16.4507	23.6619	19.3869	23.7798
MYB	Ag2G01469	30.402	0.799278	7.92167	55.2488
MYB	Ag9G00039	23.4522	27.6247	32.8446	39.2954
MYB	Ag10G00867	16.8181	20.7778	19.9066	15.1524
MYB	Ag2G01292	18.3906	16.7663	18.586	14.9659
MYB	Ag2G00489	5.74017	16.8023	14.0469	18.4581
MYB	Ag9G02588	3.70336	107.471	27.3643	155.39
MYB	Ag3G02819	8.1393	27.9804	23.0878	26.7561
MYB	Ag4G01351	14.245	21.151	4.7617	10.4698
MYB	Ag9G00147	17.6771	14.2552	21.403	12.0383
MYB	Ag11G03237	10.7068	14.9337	12.7884	17.1555
MYB	Ag7G01554	15.0098	2.33873	12.45	19.8404
MYB	Ag5G02139	23.626	16.095	17.7072	27.0047
MYB	Ag11G04503	9.72103	9.04602	5.90756	10.5052
MYB	AgUnG00962	14.6919	14.667	22.7137	23.692
MYB	Ag2G00691	5.3531	4.36095	7.92819	3.78609
MYB	Ag4G01123	56.4099	11.4064	25.065	40.0421
MYB	Ag5G00303	23.2523	5.77207	8.17745	37.2848
MYB	Ag6G00201	8.8252	25.1353	18.8264	17.5215
MYB	Ag5G00872	13.5651	31.7738	12.7966	13.3066
MYB	Ag4G01425	19.1793	5.17906	7.54889	12.9913
MYB	Ag6G01440	9.8603	16.3004	17.5547	9.28585
MYB	Ag10G02582	13.9931	23.6809	9.01244	10.0558
MYB	Ag11G03846	6.36547	6.20676	6.6079	5.42644
MYB	AgUnG00126	6.19446	13.292	16.3314	6.41801
MYB	Ag2G01564	19.1745	15.6613	14.5187	20.3067
MYB	Ag8G01956	9.45967	10.5695	11.7927	10.4484
MYB	Ag8G02169	22.8886	13.5605	17.1171	21.558
MYB	Ag7G01816	18.722	9.90071	10.7662	15.757
MYB	Ag9G02017	5.68941	18.4733	10.0398	9.0465
MYB	Ag3G00076	4.89271	14.8516	8.92901	8.21882
MYB	Ag11G05029	8.36638	14.3101	15.266	20.0557
MYB	Ag7G02379	43.2639	26.2392	27.4583	37.0272
MYB	Ag5G00069	10.0142	4.52002	5.11406	12.5439
MYB	Ag4G02828	18.8565	37.0374	18.0565	16.7502
MYB	Ag1G01413	8.68455	21.2572	6.93071	7.227
MYB	Ag2G02082	11.2101	16.4961	9.60956	11.2992
MYB	Ag6G01702	8.4688	24.5357	10.4339	5.23267
MYB	Ag9G02652	2.61318	3.83099	8.31615	2.18167
MYB	Ag4G00355	7.27759	8.17094	6.01174	11.6002
MYB	Ag2G02550	8.94157	15.6326	15.0788	11.5334
MYB	Ag10G01925	7.56501	41.3271	2.37795	1.95406
MYB	Ag4G01969	9.66001	10.7636	11.6853	9.28756
MYB	Ag11G03756	8.07086	6.05056	5.18014	5.47042
MYB	Ag10G01259	17.9273	6.0269	8.32913	2.49655
MYB	novel.2660	4.79387	1.26722	4.89928	6.42527
MYB	Ag11G04143	7.26942	5.52887	6.00277	4.72338
MYB	Ag7G00530	5.95777	6.74839	4.8725	5.31441
MYB	Ag4G00883	18.1434	8.284	1.85948	3.64829
MYB	novel.1487	0.867489	0.985065	1.26222	3.23043
MYB	Ag6G02606	4.24331	8.88537	10.3598	1.95913
MYB	Ag10G01465	17.6079	2.5261	11.7176	1.99796
MYB	Ag10G02429	10.8379	6.91396	9.366	7.91625
MYB	Ag5G01401	4.77249	2.30172	5.83709	9.15914
MYB	Ag10G00477	3.65884	1.6756	10.8682	13.5954
MYB	Ag6G02337	2.47512	0.515003	1.82592	20.3535
MYB	Ag5G00917	5.20811	8.10566	9.38022	4.56114
MYB	Ag2G01579	13.3573	1.83087	0.841652	6.7998
MYB	Ag2G01412	2.1665	6.87499	3.63644	7.02814
MYB	Ag2G00270	19.4735	5.48028	1.41211	0.928901
MYB	AgUnG01002	3.93631	6.73937	4.13685	1.57144
MYB	Ag4G01449	6.15877	2.04021	1.91101	5.60113
MYB	Ag5G01560	7.17482	4.89858	2.16362	12.0351
MYB	Ag5G01864	6.62847	3.42699	5.92732	5.13747
MYB	Ag10G02153	10.4922	1.06453	1.83606	5.05597
MYB	Ag6G00399	9.54798	8.6427	4.75785	2.24669
MYB	Ag2G00855	9.20469	0.0930391	7.19942	8.41877
MYB	Ag4G00914	6.38358	5.62527	1.61527	4.4504
MYB	Ag5G02016	0.971319	0.158787	1.20991	15.6403
MYB	novel.1489	1.98653	1.88411	3.96505	3.63731
MYB	Ag3G01309	6.81238	3.30057	4.38005	5.13332
MYB	Ag10G02224	9.63037	13.4846	5.40297	6.00273
MYB	Ag4G00357	7.39208	5.03626	2.6587	3.29495
MYB	Ag6G00826	2.27862	1.0593	3.00204	3.7716
MYB	Ag1G01734	7.5305	5.40899	3.35922	3.80787
MYB	Ag11G03082	3.32905	2.58801	2.11708	3.57155
MYB	Ag2G00799	1.89278	2.00007	2.09654	3.3082
MYB	Ag2G02797	4.30794	2.5961	3.29775	2.4413
MYB	Ag11G04247	1.25581	0.829692	0.665689	7.5248
MYB	Ag2G01465	0.278268	3.96804	3.24692	1.96684
MYB	Ag6G02570	32.2098	3.80038	2.38983	0.0257136
MYB	Ag8G00107	4.53214	2.66422	2.78936	2.01486
MYB	Ag6G00132	9.34412	7.72389	6.01223	10.8008
MYB	Ag11G04195	3.62551	0.861497	4.63344	3.93651
MYB	AgUnG00578	1.79942	2.48413	2.61009	1.82533
MYB	Ag1G00602	1.44991	0.372018	1.04181	6.16753
MYB	Ag7G00663	4.60309	0.576148	0.495277	8.81946
MYB	Ag2G01078	1.54901	8.19391	1.53294	2.20354
MYB	AgUnG01542	2.74696	0.901418	2.75166	3.56963
MYB	Ag6G00856	5.22457	1.60714	2.12471	2.65043
MYB	Ag7G00297	1.56168	0.999023	1.03265	1.0171
MYB	Ag8G00286	9.8946	0.484965	0.569133	1.81837
MYB	Ag4G02583	5.50058	2.97288	2.65949	1.57164
MYB	Ag8G00133	4.55747	4.21764	3.18386	2.11368
MYB	Ag7G01533	5.31181	2.30967	0.7373	2.21786
MYB	Ag3G02476	2.32041	9.53183	5.82299	0.633854
MYB	Ag1G01723	2.29051	2.13938	2.25978	3.00157
MYB	novel.4369	6.79759	0.699613	0.994734	1.85861
MYB	novel.3215	1.90422	0.387841	0.564266	2.78322
MYB	Ag9G00583	2.0646	0.667476	2.80168	1.51569
MYB	Ag2G01397	1.76808	0.570587	1.20196	4.21719
MYB	Ag3G02787	2.4413	2.07299	0.0411566	0.928911
MYB	Ag9G01687	0.0730326	0.0420773	0	6.7997
MYB	Ag8G00287	9.11397	0.139254	0.655569	1.1938
MYB	Ag10G00508	4.16696	1.12164	1.27858	1.05961
MYB	Ag10G03028	1.59582	0.672687	0.819089	1.7256
MYB	Ag9G02296	9.16555	0.702608	0.719754	0.594405
MYB	Ag4G00260	1.53975	0.640623	1.08879	5.57866
MYB	Ag9G00091	10.9566	4.18046	1.35184	0
MYB	Ag4G01060	0.588774	0.524893	0.463322	3.49782
MYB	Ag1G01781	2.15046	3.78217	1.9911	0.947678
MYB	Ag1G01290	2.21355	0.336077	0.299418	1.10776
MYB	Ag5G00505	2.26901	2.16507	2.98788	0.0887029
MYB	Ag11G03877	0.541543	3.68989	0.677105	0.897756
MYB	Ag10G00673	2.74926	0.993638	1.29707	3.30075
MYB	Ag9G00661	4.19615	5.65702	0.908028	0.0198223
MYB	Ag7G01766	1.06045	0.306612	0.392572	3.68073
MYB	Ag9G01927	0	0.163249	0.111209	2.87632
MYB	AgUnG00841	0.263695	1.41458	1.8698	1.08974
MYB	AgUnG00248	2.16498	1.83879	0.552073	0.709197
MYB	Ag1G01576	0.0676162	0.734141	1.52991	1.90796
MYB	Ag8G00285	3.66643	0.134123	0.265215	0.412348
MYB	Ag4G01794	0.367791	0.329769	1.15324	1.02774
MYB	novel.1486	0.149497	0.12003	0.360235	1.50108
MYB	Ag10G00893	1.26304	1.03759	0.471078	0.269526
MYB	Ag3G01038	0.483145	0.29957	0.512345	1.93421
MYB	Ag1G02125	0.566021	1.41072	0.759242	0.532706
MYB	Ag7G00559	0.891523	0.182095	0.295146	2.31819
MYB	novel.3017	1.69985	0.517506	0.430536	0.585762
MYB	Ag4G01202	1.03843	0.43605	0.348982	0.806371
MYB	Ag8G00468	0.0340934	0.133826	0.219276	1.18431
MYB	Ag3G02381	0.0540674	0.269137	1.25989	0.298776
MYB	Ag10G01304	0.637335	0.702977	0.372245	0.428083
MYB	Ag11G04179	1.03215	0.0789212	1.23579	1.59714
MYB	novel.4366	0.864182	0.379465	0.322452	0.572033
MYB	Ag1G02033	0.207054	0.270584	0.649526	0.490085
MYB	Ag10G01484	1.17583	0.221068	0.24414	0.336803
MYB	Ag9G00058	3.54065	0.363117	0.113796	0
MYB	Ag7G01150	0.520445	0.718673	0.369956	0.345446
MYB	novel.4367	0.993236	0.614568	0.160182	0.264191
MYB	Ag10G01799	1.29238	0.0975601	0.0778969	0.0438077
MYB	novel.3704	0.755498	0.0859326	0.560814	0.706923
MYB	Ag10G02147	0.660011	0.0981296	0	0.197272
MYB	Ag6G00479	2.29203	0.12025	0.0555743	0.0457958
MYB	Ag4G01169	0.407958	0.200477	0.22918	0.252157
MYB	Ag10G02996	0.150844	2.32536	1.61838	0.44708
MYB	Ag10G01861	1.09288	0.0770056	0	0.313317
MYB	Ag1G00762	0.145388	0	0.254624	4.16707
MYB	Ag8G00846	0.205136	0.126874	0.302156	0.154159
MYB	Ag1G00287	1.43069	1.19585	0.0812744	0.023025
MYB	novel.4912	0.296568	0.316489	0.591666	0.370417
MYB	Ag10G01237	0.561201	0.301179	0.0612521	0.155684
MYB	Ag5G00405	0.246117	0.0740831	0.0477839	0.321888
MYB	Ag8G01805	0.0278638	0.177964	0.165952	0.300486
MYB	Ag3G02048	0.202895	0.454293	0	0.611634
MYB	Ag3G00782	0.316817	0.0988701	0	0.58974
MYB	Ag9G00059	0.45413	0.396579	0.0553808	1.36297
MYB	Ag2G01999	0.787568	0	0	0.0392416
MYB	Ag3G00224	0.0117307	0.167945	0.144762	0.113054
MYB	Ag9G02533	0	1.19282	0.17752	0
MYB	AgUnG01167	0.338563	0	0	0.59853
MYB	Ag8G00997	0	0.083165	0.344722	0.110305
MYB	Ag9G02846	0.024566	0.0802186	0.137878	0.0573041
MYB	Ag3G00889	0.0970751	0.0557254	0.0941371	0.113957
MYB	Ag10G01853	0.498703	0.17366	0.024145	0.0196675
MYB	Ag7G00017	0.154812	0	0.119471	0.433474
MYB	Ag2G02977	0.061601	0.0648714	0.068827	0.143015
MYB	Ag6G00160	0.0448224	0.309963	0.0616216	0.180006
MYB	Ag8G00090	0	0.19718	0.219401	0.0299764
MYB	Ag10G01843	0.285779	0	0.016988	0.0746313
MYB	Ag3G00523	0	0.129604	0.0466106	0.039096
MYB	Ag7G01129	0.117515	0.1016	0.0287523	0.0249323
MYB	Ag4G00777	0	0.0748262	0.351644	0.0223579
MYB	Ag2G01377	0.0161388	0.214302	0.0528195	0
MYB	Ag4G01625	0	0.04219	0.0271914	0.277448
MYB	Ag9G00471	0	0.0339925	0.0243639	0.233768
MYB	Ag8G01381	0.135769	0.0320468	0	0
MYB	Ag3G02340	0.16285	0	0	0.100107
MYB	AgUnG01166	0.152943	0.0852858	0.0625694	0.363543
MYB	Ag1G01418	0	0.0673781	0.02895	0.0589536
MYB	Ag11G05030	0.102951	0.0343295	0.0869236	0
MYB	AgUnG00762	0.123828	0	0	0
MYB	Ag1G00127	0	0.0582495	0.0357295	0.0313933
MYB	Ag3G02662	0	0.0843908	0	0.0237557
MYB	Ag2G01043	0	0	0	0.0772445
MYB	Ag9G00431	0.0569707	0	0	0.0579644
MYB	Ag3G01690	0.0139234	0.0271015	0	0.0363918
MYB	Ag4G01877	0	0.0355459	0.0218035	0
MYB	Ag5G01505	0.0199169	0.0570617	0	0.0170499
MYB	Ag9G00201	0	0.104693	0.0350921	0
MYB	Ag6G00183	0.0182134	0.0260907	0	0
MYB	Ag4G00837	0.0231669	0	0	0.0198321
MYB	Ag5G02590	0	0.066527	0.0341857	0
MYB	Ag11G03996	0.0185802	0.026616	0	0
MYB	AgUnG01119	0	0.0793158	0	0.0486596
MYB	Ag10G01980	0.0205578	0	0	0
MYB	Ag11G04323	0	0.0260743	0	0
MYB	Ag2G00812	0	0	0	0
MYB	AgUnG00275	0	0	0	0
MYB	Ag10G00931	0	0	0	0
MYB	Ag8G00473	0	0	0	0
MYB	Ag6G01380	0	0	0	0
MYB	Ag6G00807	0	0	0	0
MYB	Ag6G00478	0	0	0	0
MYB	Ag4G00770	0	0	0	0
MYB	Ag3G00740	0	0	0	0
MYB	Ag2G00341	0	0	0	0
MYB	Ag2G00345	0	0	0	0
MYB	Ag2G00344	0	0	0	0
MYB	Ag2G00342	0	0	0	0
MYB	Ag2G00343	0	0	0	0
MYB	Ag10G00181	0	0	0	0
MYB	Ag11G04322	0	0	0	0
MYB	Ag10G00657	0	0	0	0
MYB	Ag4G00775	0	0	0	0
MYB	Ag4G00776	0	0	0	0
MYB	Ag11G04135	0	0	0	0
MYB	Ag5G00259	0	0	0	0
MYB	Ag5G00499	0	0	0	0
MYB	Ag2G01301	0	0	0	0
MYB	Ag11G03724	0	0	0	0
MYB	Ag2G02707	0	0	0	0
MYB	Ag9G02217	0	0	0	0
HSP70	novel.5793	24.5293	3393.03	791.531	112.762
HSP70	Ag6G02535	1.58974	3689.61	843.205	94.6612
HSP70	Ag5G00033	152.341	1681.21	934.679	246.331
HSP70	Ag1G00682	92.1134	1664.7	326.613	65.4456
HSP70	Ag5G00844	23.6694	2378.5	455.703	74.1967
HSP70	Ag10G02505	19.4229	2246.19	903.717	450.094
HSP70	novel.2492	130.229	1005.73	142.236	30.2028
HSP70	Ag6G02933	14.0382	1114.4	277.027	96.0654
HSP70	novel.1039	122.26	284.633	82.8966	38.3022
HSP70	Ag1G01876	6.01063	3038.72	675.608	244.706
HSP70	Ag6G02748	801.516	481.056	321.229	282.548
HSP70	Ag3G00572	17.6096	424.537	178.095	25.3999
HSP70	Ag1G01877	1.97922	1569.08	418.261	144.135
HSP70	Ag6G01453	58.5589	223.35	86.3207	76.9041
HSP70	Ag5G00378	26.7749	196.65	204.513	24.9714
HSP70	Ag6G01449	71.0102	147.545	86.3253	39.0708
HSP70	Ag5G00845	22.085	1816.13	423.074	61.5726
HSP70	Ag11G04692	16.0073	145.438	134.589	3.56101
HSP70	novel.2568	0.0506465	125.8	120.447	0.344225
HSP70	Ag11G04700	25.8537	148.034	34.5714	12.8836
HSP70	Ag4G02643	0	1164.25	387.647	0.574389
HSP70	Ag8G00527	35.2391	22.2775	29.2503	27.3725
HSP70	novel.639	11.8849	10.4545	13.5315	27.9938
HSP70	Ag7G00602	10.9673	11.9937	10.1583	13.6922
HSP70	Ag5G00670	102.782	74.0086	69.5805	58.6378
HSP70	Ag6G00908	11.103	6.07038	9.65516	9.38255
HSP70	Ag4G00703	11.5609	9.46037	13.705	26.3157
HSP70	Ag4G01526	2.31151	4.1911	7.64062	5.77805
HSP70	Ag2G02118	0.0473735	19.2102	27.1529	0.597018
HSP70	novel.3161	3.71216	4.31037	3.44208	1.35956
HSP70	novel.5089	5.15137	21.5186	14.2357	2.56294
HSP70	AgUnG00335	54.95	14.2944	8.90964	19.0308
HSP70	novel.1395	0.644761	7.88296	0.501706	0.569691
HSP70	novel.417	2.59059	1.24027	1.54711	0.635584
HSP70	Ag4G02128	0.0123042	5.98308	0.906297	0.147113
HSP70	Ag5G00035	3.58025	33.0232	12.5855	5.20925
HSP70	novel.4792	0.472376	3.14518	1.84721	0.76332
HSP70	Ag3G01957	4.58286	4.06733	7.73225	4.91078
HSP70	novel.5410	0.815794	0.5867	0.921515	0.950288
HSP70	novel.418	1.78557	0.433431	0.871264	0.653271
HSP70	novel.3144	0.288923	0.695013	1.94219	0.933518
HSP70	Ag8G00806	19.8726	3.55099	5.57975	14.6625
HSP70	novel.4052	0.539775	3.20104	0.633819	0.876505
HSP70	novel.4430	1.75738	0.780592	0.703359	2.55215
HSP70	novel.5112	0.529843	0.318803	0.136702	0.213672
HSP70	novel.5374	0.0299291	2.55256	0.0929124	0.0800645
HSP70	Ag10G01132	0.117926	0.0160378	0.0342377	0.11473
HSP70	novel.726	0.279177	0	0.306698	0.307459
HSP70	novel.2888	0.0247512	0.342544	0.0197851	0.0169349
HSP70	Ag2G01368	0	0.0992161	0.124943	0.481249
