# Supplementary material for: Combined Analysis of the Metabolome and Transcriptome to Explore Heat Stress Responses and Adaptation Mechanisms in Celery (Apium graveolens L.)
Source: Int J Mol Sci. 2022 Mar 20;23(6):3367. doi: 10.3390/ijms23063367 (PMC8950972; doi:10.3390/ijms23063367)
Supplement: Supplementary file 1 [file ijms-23-03367-s001.zip › Table S3.xlsx]

## Sheet: Sheet1
Table S3 The ten most differentially up-regulated and down-regulated metabolites in each comparison pair.
Comparison pairs	Name	Fold change	log2FC	P-value	VIP	Up/Down
QC2 VS QC1	Psoralen	205.916	7.68591	6.2427e-08	2.16956	up
	Bergaptol	133.836	7.06433	0.0052915	1.77573	up
	4-Hydroxycoumarin	30.5057	4.93101	0.000354667	1.87957	up
	2-(2,6-dihydroxyphenyl)-3,5,7-trihydroxy-4H-chromen-4-one	28.0207	4.80842	1.09397e-05	2.1295	up
	(2S)-2-(2-hydroxypropan-2-yl)-2H,3H,7H-furo[3,2-g]chromen-7-one	25.8702	4.69322	1.46354e-05	1.92153	up
	Quercetin	24.4714	4.61302	0.000248005	2.35557	up
	Quercetin-3β-D-glucoside	23.8626	4.57668	0.000147833	2.321	up
	Sedanolide	23.6114	4.56141	0.000551371	2.41431	up
	Quercetin-3,4'-O-di-beta-glucopyranoside	22.9354	4.5195	0.000349207	2.06789	up
	Amphetamine	22.7059	4.505	7.73748e-06	1.50878	up
	Picramnioside F	0.226141	-2.14471	0.00493836	2.34114	down
	5-[4-(phenylsulfonyl)phenyl]-1H-pyrazole	0.221455	-2.17491	0.00063163	2.19735	down
	2-(acetyloxy)-3-amino-1-[1,2-di(acetyloxy)ethyl]-3-oxopropyl acetate	0.214284	-2.2224	7.93909e-05	2.11975	down
	Echinocystic acid	0.197033	-2.34349	0.00673838	2.10854	down
	N-Acetylornithine	0.187821	-2.41257	0.000177894	1.92816	down
	LPA 16:0	0.168749	-2.56705	0.0015786	1.78226	down
	Ricinine	0.154968	-2.68996	6.02017e-05	1.68715	down
	3-Hydroxykynurenine	0.152458	-2.71351	7.74332e-05	1.66315	down
	Olaquindox	0.0750402	-3.73619	4.53149e-07	1.5202	down
	7-methyl-3-nitroimidazo[1,2-a]pyridine	0.0663052	-3.91473	2.11494e-06	2.16887	down
QC3 VS QC1	Amphetamine	61.0894	5.93285	2.27527e-10	1.9174	up
	Saxitoxin	47.4645	5.56878	8.76969e-12	1.86393	up
	Bergaptol	34.0006	5.08749	0.0208769	1.11524	up
	Psoralen	30.525	4.93192	2.54361e-05	1.286	up
	Salicylic acid O-glucoside	17.0342	4.09036	4.30483e-08	2.00439	up
	N-[2-chloro-6-(trifluoromethoxy)phenyl]-2,2-dimethylpropanamide	16.6015	4.05324	5.58175e-05	2.13716	up
	2-Acetamido-N-β-aspartyl-2-deoxyhexopyranosylamine	16.4864	4.0432	6.71251e-07	2.07336	up
	N-(4-chlorophenethyl)-N'-(4-chlorophenyl)urea	16.2577	4.02305	4.44984e-07	2.29596	up
	2-(2,6-dihydroxyphenyl)-3,5,7-trihydroxy-4H-chromen-4-one	15.0541	3.91208	2.76905e-05	1.65084	up
	Apigenin C-glucoside	14.9826	3.90522	5.89864e-06	1.85897	up
	Asp-phe	0.230698	-2.11592	3.41066e-05	1.56519	down
	tetranor-12(R)-HETE	0.230429	-2.1176	0.000235363	1.46812	down
	Pyridoxamine	0.22969	-2.12224	0.000280856	1.734	down
	Ecliptasaponin A	0.207385	-2.26962	4.23589e-05	2.07625	down
	Echinocystic acid	0.184505	-2.43827	0.00488155	1.79948	down
	3-Hydroxykynurenine	0.172781	-2.53298	3.3755e-07	1.85493	down
	2-(acetyloxy)-3-amino-1-[1,2-di(acetyloxy)ethyl]-3-oxopropyl acetate	0.154878	-2.6908	0.000161193	1.77046	down
	LPA 16:0	0.147387	-2.76232	0.000611208	1.5809	down
	Olaquindox	0.0840873	-3.57197	3.21342e-06	1.90962	down
	7-methyl-3-nitroimidazo[1,2-a]pyridine	0.0803489	-3.63758	3.44284e-06	1.92326	down
QC3 vs QC2	Agmatine	3.60787	1.85115	0.00175125	2.05324	up
	Tricin 5-O-β-D-glucoside	3.37234	1.75375	5.81316e-06	1.20857	up
	Toringin	3.33634	1.73826	0.00489117	2.16681	up
	1-(3-methoxy-2-nitrostyryl)pyrrolidine	3.21657	1.68552	0.00712885	1.62426	up
	Monobutyl phthalate	3.12839	1.64542	0.00234807	1.31763	up
	2-hydroxy-6-[(8Z,11Z)-pentadeca-8,11,14-trien-1-yl]benzoic acid	3.08001	1.62294	0.0240495	1.56906	up
	2-{1-[2-(1-benzothiophen-5-ylamino)-2-oxoethyl]cyclohexyl}acetic acid	3.07377	1.62001	0.00252824	1.36575	up
	Cinobufagin	3.03982	1.60399	0.00199163	2.06456	up
	Wogonoside	2.97529	1.57303	0.000599297	2.15167	up
	Apigenin C-glucoside	2.92754	1.54969	6.3026e-05	1.03852	up
	Nodakenetin	0.165844	-2.5921	0.00190401	1.88368	down
	Rutarin	0.152567	-2.71249	0.00377304	1.97449	down
	4-[2-(2-oxo-1-imidazolidinyl)ethyl]-1lambda~6~,4-thiazinane-1,1-dione	0.148694	-2.74959	0.0093201	2.42793	down
	Psoralen	0.14824	-2.75399	0.000967542	1.08856	down
	Triethanolamine	0.14774	-2.75887	1.63835e-05	2.79072	down
	N'2-(2-furylcarbonyl)-3-chloro-4-methylthiophene-2-carbohydrazide	0.140174	-2.83471	0.00332934	2.49585	down
	3-(5,7-dimethoxy-4-oxo-4H-chromen-2-yl)propanoic acid	0.114558	-3.12585	0.000666233	2.62741	down
	4-Hydroxycoumarin	0.103455	-3.27292	0.00205055	1.6502	down
	Piceatannol	0.0973065	-3.36132	0.0137266	2.35684	down
	Cinchophen	0.0960479	-3.3801	2.18322e-06	2.53929	down
QC4 VS QC1	Amphetamine	172.836	7.43326	2.70691e-12	2.00266	up
	Saxitoxin	157.151	7.29601	1.59969e-11	2.03143	up
	Sitagliptin	54.5623	5.76983	4.1973e-10	2.00038	up
	Coniine	36.488	5.18935	3.05037e-07	2.02378	up
	Vanillin	32.1014	5.00456	2.72863e-11	2.03098	up
	Apigenin C-glucoside	31.7229	4.98745	7.43243e-07	1.96232	up
	Licoflavone A	30.7684	4.94338	3.51122e-09	1.97068	up
	Tricin 5-O-β-D-glucoside	30.2646	4.91956	1.21957e-07	1.95369	up
	Farnesyl pyrophosphate	23.2894	4.5416	1.66909e-07	1.80292	up
	Monobutyl phthalate	23.1988	4.53598	5.65299e-07	1.88854	up
	Rifampicin	0.0873996	-3.51623	0.0144377	1.17804	down
	N-(p-Coumaroyl) serotonin	0.0859787	-3.53988	8.55383e-06	1.83668	down
	N-Acetylornithine	0.0849891	-3.55658	1.8347e-07	1.80938	down
	Poricoic acid A	0.0846416	-3.56249	3.44191e-07	1.91519	down
	2-(acetyloxy)-3-amino-1-[1,2-di(acetyloxy)ethyl]-3-oxopropyl acetate	0.08258	-3.59806	1.0146e-08	1.88461	down
	Naringenin	0.0723625	-3.78861	1.12483e-07	1.69697	down
	Xanthurenic acid	0.0602967	-4.05178	0.00100471	1.61885	down
	Alisol C 23-acetate	0.0573259	-4.12467	0.000683097	1.84572	down
	Olaquindox	0.0566135	-4.14271	6.04394e-07	1.84928	down
	Ferulic acid O-hexoside	0.0342634	-4.86719	0.00198251	1.33697	down
QC4 VS QC2	Sitagliptin	23.2393	4.53849	1.44448e-09	1.65627	up
	Farnesyl pyrophosphate	22.261	4.47645	6.9114e-07	1.85599	up
	DL-2-(acetylamino)-3-phenylpropanoic acid	16.3513	4.03133	7.92819e-07	1.96456	up
	L-Leucyl-L-alanine Hydrate	15.4075	3.94556	1.30025e-08	1.78031	up
	Tricin 5-O-β-D-glucoside	15.2875	3.93428	5.42767e-08	1.64217	up
	THJ2201 N-(5-hydroxypentyl) metabolite	14.6207	3.86994	7.85554e-07	1.90195	up
	Licoflavone A	13.7518	3.78155	1.15711e-07	1.60629	up
	Testosterone undecanoate	12.2357	3.61302	1.87738e-06	1.76257	up
	Monobutyl phthalate	12.1131	3.5985	1.28003e-05	1.64644	up
	6,7-Dimethoxy-4-Methylcoumarin	10.7677	3.42864	9.57573e-06	1.82316	up
	Methoxsalen	0.073848	-3.7593	0.000199717	1.69606	down
	Naringenin	0.0737867	-3.7605	3.36494e-05	1.70928	down
	Scopoletin	0.0732373	-3.77128	2.45459e-06	1.69358	down
	5,6-dimethyl-3-[5-(trifluoromethyl)pyridin-2-yl]-1,2,4-triazine	0.0521994	-4.25982	0.0162444	1.54011	down
	Ferulic acid O-hexoside	0.0418959	-4.57705	0.00201259	1.33877	down
	2-(2-acetyl-3,5-dihydroxyphenyl)acetic acid	0.0395487	-4.66022	0.000410907	1.70399	down
	(2S)-2-(2-hydroxypropan-2-yl)-2H,3H,7H-furo[3,2-g]chromen-7-one	0.0177848	-5.81321	2.17136e-06	1.97912	down
	4-Hydroxycoumarin	0.0127126	-6.29759	0.000132513	2.01332	down
	Psoralen	0.0086532	-6.85255	5.86871e-06	1.74441	down
	Bergaptol	0.00771546	-7.01803	0.00551011	1.45033	down
QC4 VS QC3	Farnesyl pyrophosphate	15.5838	3.96198	1.21584e-06	1.76716	up
	THJ2201 N-(5-hydroxypentyl) metabolite	10.7819	3.43054	4.50758e-06	1.8089	up
	DL-2-(acetylamino)-3-phenylpropanoic acid	10.5643	3.40113	1.93178e-06	1.78157	up
	Cinchophen	9.06596	3.18046	5.50479e-08	1.63288	up
	Sitagliptin	8.10054	3.01802	7.65276e-08	1.17586	up
	L-Leucyl-L-alanine Hydrate	7.62888	2.93147	3.64263e-07	1.41797	up
	Carminic acid	7.58626	2.92339	0.00124887	1.5543	up
	Licoflavone A	6.66974	2.73763	0.000117608	1.30238	up
	α-Lapachone	6.66749	2.73714	1.12533e-06	2.00056	up
	Asp-phe	6.53825	2.7089	0.000239637	1.81789	up
	2-hydroxy-6-[(8Z,11Z)-pentadeca-8,11,14-trien-1-yl]benzoic acid	0.105094	-3.25024	0.000124253	1.88696	down
	Scopoletin	0.100239	-3.31848	5.26982e-06	1.5986	down
	3,5-Dihydroxybenzoic acid	0.0912267	-3.4544	3.41259e-08	1.86895	down
	Naringenin	0.0854981	-3.54796	1.9251e-07	1.7955	down
	5,5-dimethyl-3-morpholinocyclohex-2-en-1-one	0.0836797	-3.57898	1.06761e-09	1.77535	down
	(2S)-2-(2-hydroxypropan-2-yl)-2H,3H,7H-furo[3,2-g]chromen-7-one	0.0762532	-3.71306	9.99908e-07	1.37879	down
	Ferulic acid O-hexoside	0.0692968	-3.85107	0.0171718	1.07315	down
	2-(tert-butyl)-6,7-dimethoxy-4H-3,1-benzoxazin-4-one	0.0600074	-4.05872	1.30032e-05	2.05233	down
	Psoralen	0.0583728	-4.09856	0.000207215	1.16111	down
	Bergaptol	0.0303703	-5.04119	0.021935	1.03274	down
