# Supplementary material for: Combined Analysis of the Metabolome and Transcriptome to Explore Heat Stress Responses and Adaptation Mechanisms in Celery (Apium graveolens L.)
Source: Int J Mol Sci. 2022 Mar 20;23(6):3367. doi: 10.3390/ijms23063367 (PMC8950972; doi:10.3390/ijms23063367)
Supplement: Supplementary file 1 [file ijms-23-03367-s001.zip › Table S4.xlsx]

## Sheet: Sheet1
Table S4 Expression of genes and metabolites in celery response to heat stress
		QC1	QC2	QC3	QC4
Genes	Ag3G01614	4.13501	1.96935	0.767138	2.22453
	Ag9G02275	13.4592	7.48148	14.947	90.3554
	Ag8G00390	41.4586	85.1848	109.013	75.5808
	Ag9G02276	1.16365	0.366757	0.266283	0.419977
	Ag9G01888	1.37835	0.646416	1.17612	3.22505
	Ag10G02319	154.897	107.137	69.5215	113.631
	Ag7G01553	38.7941	32.0917	21.6258	23.0536
	Ag4G02680	37.448	50.0895	28.7721	93.4303
	Ag1G00368	20.2212	15.5598	17.0122	27.1405
	Ag10G01685	28.9039	14.5421	12.0316	16.696
	Ag8G01046	62.3574	53.0196	28.4842	17.0958
	Ag5G01948	110.589	87.4938	72.8172	36.355
	Ag2G00276	2.6473	2.75588	1.45856	4.71118
	Ag11G03127	19.4802	14.0262	6.89877	5.33761
	Ag2G02742	0.21377	5.90059	1.0887	2.45544
	Ag8G00724	11.4673	4.84751	1.18856	1.57458
	Ag2G02940	51.6087	48.0678	41.6872	32.9409
	AgUnG00856	3.1932	0.770449	0.63632	4.54287
	Ag3G00009	7.70559	42.0865	24.0842	6.8045
	Ag1G01166	188.678	140.549	121.44	77.5016
	Ag1G01590	8.2209	10.0393	15.3162	13.1707
	Ag6G00534	76.0427	69.1274	100.866	63.197
	Ag9G00008	2480.3	1635.99	602.236	767.326
	Ag7G01194	1510.41	1314.7	187.061	451.266
	Ag5G00547	1247.16	574.361	257.473	109.505
	Ag2G00430	183.585	373.658	60.309	75.5519
	Ag4G02724	38.0277	10.2802	26.9062	13.406
	Ag5G00265	10.6387	236.957	49.6343	12.1058
	Ag11G03502	165.841	142.637	113.416	76.2241
	Ag3G00565	2.44535	578.761	146.448	11.7181
	Ag2G00664	74.5793	75.5985	121.593	54.4968
	Ag10G02014	334.824	151.732	205.064	277.225
	Ag3G00921	66.6378	57.3363	68.4318	136.665
	Ag2G00837	25.1108	27.0943	26.5995	43.5729
	Ag2G02950	86.5273	55.5329	68.4593	22.1
	Ag8G01942	5.79127	2.54671	2.96952	2.4198
	Ag5G01878	25.0187	6.03772	37.9161	11.8001
	Ag10G00973	30.5096	33.799	56.5945	54.6655
	Ag10G02007	2.02031	0.707592	0.431812	13.4838
	Ag1G02083	103.815	58.8732	89.9171	50.0715
	Ag9G02027	20.7432	42.1026	11.7426	40.4276
	Ag5G02463	38.7494	52.0616	18.7071	72.4546
	Ag5G00772	136.922	110.199	131.033	100.986
	Ag7G00928	76.9539	78.1823	52.9764	32.2437
	Ag6G01053	6.66872	10.4254	19.6076	12.7041
	Ag2G01122	27.9163	58.0268	142.817	57.414
	Ag5G00916	30.5446	27.8063	35.9539	28.1273
	Ag6G01381	25.9073	19.8547	17.9404	24.6927
	Ag11G04555	10.0469	8.2885	11.3016	8.89986
	Ag5G02035	90.0994	91.8593	66.9761	27.2608
	AgUnG00100	34.5856	29.0826	14.4173	25.8463
	Ag3G01325	9.36396	9.46763	16.1755	5.24493
	Ag10G01909	19.0154	24.7317	29.5159	36.806
	Ag1G00400	20.2999	32.3821	22.9461	19.986
	Ag4G02099	16.6399	40.1075	44.9537	33.9168
	Ag11G03473	50.0702	45.3125	21.0344	12.9747
	Ag1G01316	115.259	68.0411	38.1637	33.067
	Ag3G01674	8.33196	5.62434	11.4036	6.38528
	Ag1G00563	10.9259	6.88551	4.93227	6.38769
	Ag2G00170	68.6504	88.5375	138.059	79.4514
	Ag9G00972	75.5253	58.4282	44.1567	49.6596
	Ag10G02317	458.919	293.026	243.169	436.219
	Ag10G02966	13.9985	14.7458	21.3075	24.6195
	Ag10G01114	48.0687	62.1864	77.3134	78.4579
	Ag11G05041	0.279338	0.42687	0.952465	1.68812
	Ag8G01075	57.8376	41.9508	38.1959	28.814
	Ag4G02394	32.6735	32.8474	58.0619	35.9361
	Ag5G01303	11.1946	9.02307	16.3714	20.9669
	Ag9G00985	2.96705	0.862198	0.439849	0.927138
	Ag5G01843	48.2756	58.1497	64.0161	46.8279
	Ag9G01988	71.6328	79.8854	80.3215	71.3131
	Ag2G01307	89.185	82.9	63.9258	102.901
	Ag9G00435	83.6758	103.249	112.119	55.0101
	Ag3G01290	0.0449649	0	0	1.05448
	Ag4G00470	65.412	49.4131	76.4494	35.3151
	Ag9G01265	33.3447	26.1287	18.2165	25.468
	Ag9G00482	10.5432	15.9949	5.7151	3.26108
	Ag4G02092	19.7726	16.8709	26.205	18.2046
	Ag9G02285	57.875	80.959	84.4256	42.5946
	Ag4G00362	57.6671	66.5669	201.558	135.192
	Ag5G00615	60.7306	152.094	101.082	20.7637
	Ag4G01181	18.6954	21.3626	28.6249	32.2841
	Ag2G00007	192.195	157.654	244.673	139.812
	Ag11G03174	27.2741	41.985	63.5928	20.9699
	Ag9G00251	556.342	500.513	158.599	315.189
	Ag5G02591	228.605	235.112	183.413	187.57
	Ag8G01507	267.738	244.818	143.16	85.817
	Ag1G00107	7.19465	2.80404	0.626833	1.41866
	Ag11G04568	160.862	98.4338	93.5707	119.478
	Ag7G00298	6.79063	18.8124	23.488	18.8597
	Ag7G01353	41.3034	57.0772	53.3441	93.1423
	Ag11G03459	22.3792	20.2071	16.3906	14.7989
	Ag4G00205	89.8565	94.5213	100.041	67.654
	Ag5G00946	8.97	10.0709	9.7587	16.6818
	Ag6G00306	220.257	174.06	111.757	106.897
	Ag5G02216	6.87322	28.7585	23.4574	20.3771
	Ag8G02229	34.9535	34.8207	10.8588	29.3051
	Ag1G01283	365.248	249.506	77.6121	206.359
	Ag6G00065	16.8824	9.34335	13.0634	11.9397
	Ag10G02525	58.7534	17.2775	56.574	41.6886
	AgUnG00467	1.87172	0.834502	3.62152	7.70012
	Ag10G02277	422.584	319.484	143.764	240.991
	AgUnG00658	9.09665	9.23775	19.1873	24.8006
	Ag6G01127	14.7416	13.5723	22.3013	36.0398
	Ag6G01948	9.71472	9.03925	3.14007	4.73354
	Ag4G00096	29.035	27.1767	24.8513	10.8178
	Ag10G02299	17.734	16.2865	21.595	18.3723
	Ag10G01201	31.2058	19.5054	7.95131	29.8607
	Ag8G00485	55.8042	37.1105	35.8485	112.323
	Ag4G01002	6.93187	11.6385	1.38313	0.472942
	Ag8G01676	34.5708	31.5909	51.3594	46.1041
	Ag6G01841	11.3478	0.342342	0.926481	4.07961
	Ag3G02081	21.4655	23.1238	47.4265	24.7677
	Ag4G01849	8.00292	4.73488	5.53403	8.35669
	Ag9G00725	9.90896	6.01887	6.24919	7.57873
	Ag5G00318	4.78211	7.03561	10.1054	9.75713
	Ag10G00056	25.0474	24.8555	37.148	29.3312
	Ag2G02567	15.4751	20.531	23.4909	33.8861
	Ag1G01010	737.412	351.579	178.467	291.238
	Ag3G01734	14.6497	14.2839	7.22314	15.155
	Ag5G01647	21.6216	10.1527	32.2975	25.4129
	Ag8G02229	34.9535	34.8207	10.8588	29.3051
	Ag5G02216	6.87322	28.7585	23.4574	20.3771
	Ag1G01283	365.248	249.506	77.6121	206.359
	Ag1G00709	4.14939	6.72844	4.64727	5.36809
	Ag11G03742	376.715	209.505	206.58	111.378
	Ag3G00090	30.2517	19.6183	22.8174	17.3194
	Ag7G00355	61.8157	50.0641	60.208	31.2998
	Ag10G01999	45.897	45.3581	59.3202	20.9404
	Ag2G02953	1.14345	0.130352	0.0148275	0.182914
	Ag7G02186	55.2413	58.9044	57.1798	99.6486
	Ag9G01350	0.191519	0.0360856	0	0
	Ag2G00764	48.5834	41.9437	31.172	39.2754
	Ag9G01314	18.9913	12.3	4.59096	4.31534
	Ag3G00336	387.125	366.575	242.267	312.847
	Ag5G01144	66.4214	64.9932	44.8576	62.2971
	Ag3G01789	60.0436	49.323	36.6848	39.5436
	Ag1G00422	8.82742	3.14886	0.850084	6.71666
	Ag1G00423	2.18285	1.14448	0.257988	1.05818
	Ag10G02822	2.85566	2.01093	0.39115	3.17284
	Ag3G02854	9.30982	16.9216	12.7108	9.67991
	Ag9G00617	52.1321	42.7746	76.5012	49.9374
	Ag7G00019	6.77133	4.77846	3.86061	26.3577
	Ag6G00658	32.6593	49.2844	45.1037	57.1672
	Ag6G01910	14.3654	15.0203	26.1271	43.6989
	Ag7G00503	8.58938	1.83854	0.683959	6.42215
	Ag11G04762	31.9814	10.4257	24.7653	37.7734
	Ag7G00239	8.88281	11.7568	8.72562	21.5049
	Ag7G00240	0.108969	0.186081	0.586849	0.551575
	Ag1G01322	33.4665	101.629	5.46321	24.9184
	Ag6G00325	29.557	78.5921	18.8046	42.6299
	Ag9G02346	1.11755	1815.84	702.175	247.695
	Ag9G02349	39.477	105.505	54.5563	5.84885
	Ag10G01758	0	275.72	78.4884	33.7234
	Ag10G02359	38.5211	39.9129	30.439	103.234
	Ag3G01427	3.40874	5.22017	6.01005	33.7372
	Ag3G02424	7.00469	7.94852	7.01404	10.8473
	Ag10G01908	2.85177	4.00212	6.31341	39.394
	Ag9G01665	49.949	25.8787	7.50604	2.48059
	Ag1G02084	31.0228	20.5679	16.5381	21.3949
	Ag7G01236	52.0116	3.2221	22.3114	18.9263
	Ag2G02180	63.3857	299.192	99.7259	157.919
	Ag3G00984	0	2.63111	0.309088	0.0911919
	Ag3G00631	7.56449	1.53539	1.3648	0.382744
	Ag7G01862	0.97582	0.0541035	0.0709028	0.516686
	Ag2G02582	13.5022	4.63813	5.49662	14.0513
	Ag2G02583	3.38786	4.82199	5.77913	7.59271
	Ag6G00623	16.987	0.603046	0.17095	45.1754
	Ag11G04121	2.9265	24.2726	56.0473	77.9646
	Ag3G02397	11.2658	7.40516	3.35956	4.58174
	Ag6G02126	0.202817	0.26828	0.252426	3.18946
	Ag6G02125	0.29641	0.638126	0.496243	3.11185
	Ag5G00391	42.2917	15.4598	60.3048	60.9386
	novel.1912	0.989941	0.741336	0.711726	3.84702
	Ag7G01509	7.0068	9.50962	20.9552	15.9448
	novel.527	4.82549	4.16973	11.702	7.73306
	Ag1G01709	0.996478	1.25378	0.876329	4.17053
	novel.4073	2.07422	1.65753	1.334	3.13331
	Ag2G02600	9.68827	12.5602	10.6081	5.08828
	Ag7G00335	12.2275	28.6285	56.791	67.4112
	Ag5G01679	8.37467	4.47132	5.25654	4.37875
	Ag10G01460	0.101386	0.0477714	0.327802	0.853042
	Ag1G02018	18.2925	10.3578	5.3692	6.14517
	novel.887	250.183	37.597	12.4047	57.3757
	novel.5643	90.2468	70.4769	202.483	36.5517
Metabolites	Sucrose	9.6796e+09	4.99993e+09	7.29653e+09	9.5414e+09
	Glucose 1-phosphate	5.14524e+07	3.32089e+07	2.9843e+07	8.37164e+07
	D-Glucose 6-phosphate	1.66397e+06	1.63546e+06	838390	337409
	D-(+)-Glucose	2.33666e+07	1.30292e+07	1.33625e+07	6.2757e+07
	D-(-)-Fructose	4.15691e+08	3.72656e+08	3.41842e+08	5.40359e+08
	Dl-Glyceraldehyde3-phosphate	1.35552e+07	1.50421e+07	1.26074e+07	1.29525e+07
	Phosphoenolpyruvic acid	1.46448e+07	1.24705e+07	1.30827e+07	1.17783e+07
	Triethyl citrate	2.20817e+06	2.06134e+06	2.43131e+06	6.87785e+06
	Citric acid	8.50957e+09	9.01108e+09	4.54362e+09	2.7862e+09
	D-threo-Isocitric acid	4.81789e+09	4.85981e+09	2.96414e+09	1.39819e+09
	2-Oxoglutaric acid	3.70503e+08	4.10351e+08	3.39512e+08	2.65984e+08
	alpha-Ketoglutaric acid	8.53608e+09	8.97744e+09	4.47117e+09	2.78135e+09
	Methylenesuccinic acid	2.24762e+08	1.78413e+08	1.58446e+08	2.2724e+08
	Fumaric Acid	4.45687e+06	3.78314e+06	3.935e+06	1.81396e+06
	D-(+)-Malic acid	3.82507e+07	2.06926e+07	3.15075e+07	4.30952e+07
	DL-Malic acid	1.66665e+10	1.76576e+10	2.02127e+10	2.78873e+10
	L(-)-Malic acid	2.88544e+06	2.85881e+06	3.24416e+06	4.13042e+06
	Oxaloacetic acid	606303	525839	323222	233931
	D-Raffinose	2.59033e+09	3.24817e+09	4.44159e+09	6.36291e+09
	Raffinose	5.40227e+08	6.84058e+08	9.91135e+08	1.37127e+09
	Stachyose	6.74065e+07	2.55124e+07	5.09437e+07	5.99725e+07
	2-Deoxy-D-galactose	9.37127e+08	1.46758e+09	1.98029e+09	3.09114e+09
	L-Aspartic acid	1.28127e+09	8.83305e+08	6.3217e+08	6.20739e+08
	L-Asparagine	1.59891e+06	445974	545028	585206
	L-Phenylalanine	1.05511e+09	1.57498e+09	2.63121e+09	3.86705e+09
	L-Glutamic acid	7.12646e+09	5.48549e+09	4.39709e+09	6.43526e+09
	L-Ornithine	3.09322e+07	3.73102e+07	3.02999e+07	3.19834e+07
	DL-Arginine	5.64447e+07	1.58986e+08	1.22242e+08	1.66745e+08
	Proline	6.74667e+07	1.43899e+08	1.35884e+08	1.22544e+08
	D-(+)-Proline	1.09667e+09	2.00979e+09	1.8991e+09	1.72584e+09
	Phenylglyoxylic acid	4.13888e+06	4.87398e+06	7.25144e+06	5.39385e+06
	L-Serine	3.54881e+07	6.2308e+07	3.64727e+07	9.68236e+07
	Threonine	8.44326e+07	1.66609e+08	1.85209e+08	4.89552e+08
	4-Hydroxyisoleucine	1.59855e+08	4.63085e+08	4.32917e+08	1.37904e+08
	Valine	1.47629e+09	1.7963e+09	2.61607e+09	4.0945e+09
	Cycloleucine	9.06915e+07	1.16231e+08	8.40179e+07	1.18195e+08
	L-lysine	2.19685e+06	145936	514475	220077
	L-Tyrosine	1.49279e+09	6.98864e+08	1.40218e+09	4.56874e+08
